# Supplementary material for: 5-Bromo-2-[5-(4-nitro­phen­yl)-3-phenyl-4,5-dihydro-1H-pyrazol-1-yl]pyrimidine
Source: Acta Crystallogr Sect E Struct Rep Online. 2009 Nov 21;65(Pt 12):o3134–5. doi: 10.1107/S1600536809048600 (PMC2972095; doi:10.1107/S1600536809048600)
Supplement: Supplementary file 2 [file e-65-o3134-Isup2.hkl]

# 
# h,k,l, Fc-squared, Fo-squared, sigma(Fo-squared) and status flag 
# 
data_I
_shelx_title ' bk5_0m in P-1  (100K)' 
_shelx_refln_list_code          4 
_shelx_F_calc_maximum      176.31 
_exptl_crystal_F_000       428.00 
_reflns_d_resolution_high  0.7828 
 
loop_ 
 _symmetry_equiv_pos_as_xyz 
 'x, y, z' 
 '-x, -y, -z' 
 
_cell_length_a     6.9709 
_cell_length_b    11.6500 
_cell_length_c    12.4365 
_cell_angle_alpha 114.969 
_cell_angle_beta  103.303 
_cell_angle_gamma  91.560 
 
_shelx_F_squared_multiplier     1.000 
 
loop_ 
 _refln_index_h 
 _refln_index_k 
 _refln_index_l 
 _refln_F_squared_calc 
 _refln_F_squared_meas 
 _refln_F_squared_sigma 
 _refln_observed_status 
   1   0   0      178.38      153.43      2.47 o 
   2   0   0    23845.43    23682.39    216.47 o 
   3   0   0     3879.73     3877.00     33.73 o 
   4   0   0      398.27      471.85      9.79 o 
   5   0   0      343.44      365.79      5.67 o 
   6   0   0     1035.04      981.93     16.44 o 
   7   0   0       29.70       33.50      5.28 o 
   8   0   0      107.19      113.63      9.85 o 
  -8   1   0       33.42       50.85      7.85 o 
  -7   1   0       20.21       26.97      6.06 o 
  -6   1   0     1342.75     1286.44     15.36 o 
  -5   1   0       48.86       51.28      2.90 o 
  -4   1   0     4030.71     4120.68     36.70 o 
  -3   1   0     1427.30     1318.79     13.50 o 
  -2   1   0     6125.50     6347.10     64.67 o 
  -1   1   0       86.22       82.59      2.37 o 
   0   1   0       14.42       13.70      1.14 o 
   1   1   0       47.52       48.87      1.15 o 
   2   1   0       26.57       38.45      1.88 o 
   3   1   0     3089.07     3120.30     25.69 o 
   4   1   0      388.37      403.05      4.17 o 
   5   1   0      936.67      927.29      9.32 o 
   6   1   0       29.90       32.02      3.70 o 
   7   1   0       13.10       13.26      4.21 o 
   8   1   0      107.04      105.69      7.99 o 
  -8   2   0       41.13       41.70     12.10 o 
  -7   2   0       85.62      101.86      7.51 o 
  -6   2   0      188.30      190.05      5.20 o 
  -5   2   0      157.13      145.01      3.22 o 
  -4   2   0     1902.02     1976.01     17.14 o 
  -3   2   0      129.98      122.73      2.78 o 
  -2   2   0      688.37      703.86      6.69 o 
  -1   2   0     5004.67     4919.99    136.51 o 
   0   2   0       69.99       74.06      0.99 o 
   1   2   0     6126.94     6097.97     46.97 o 
   2   2   0      637.61      576.84      5.67 o 
   3   2   0       58.47       58.08      2.42 o 
   4   2   0      294.76      268.39      3.65 o 
   5   2   0     1139.09     1099.77      9.66 o 
   6   2   0        3.68        1.75      1.96 o 
   7   2   0      312.67      310.58      7.55 o 
   8   2   0      168.99      177.05      9.68 o 
  -8   3   0      288.46      296.19     17.86 o 
  -7   3   0      670.92      644.68     19.70 o 
  -6   3   0        1.56        0.88      1.54 o 
  -5   3   0     1176.41     1162.69     10.76 o 
  -4   3   0     1669.26     1687.55     14.00 o 
  -3   3   0       15.04       17.78      1.19 o 
  -2   3   0     5733.28     5681.84     57.48 o 
  -1   3   0     2938.16     2875.68     24.99 o 
   0   3   0      476.38      477.98      3.57 o 
   1   3   0     3362.39     3239.90     22.49 o 
   2   3   0      476.25      485.47      4.80 o 
   3   3   0       10.40        9.99      1.26 o 
   4   3   0     1092.44     1077.54      9.39 o 
   5   3   0      395.73      386.99      5.63 o 
   6   3   0       89.97       98.43      4.17 o 
   7   3   0      301.61      300.15      8.98 o 
   8   3   0       41.78       38.69     10.75 o 
  -7   4   0        0.20       -3.63      8.77 o 
  -6   4   0      394.77      417.53     11.35 o 
  -5   4   0      543.72      556.47      6.24 o 
  -4   4   0      477.04      523.39      5.99 o 
  -3   4   0      566.49      561.97      5.95 o 
  -2   4   0      114.98       87.51      2.01 o 
  -1   4   0      173.18      173.54      2.05 o 
   0   4   0       31.04       40.27      1.10 o 
   1   4   0     2650.36     2609.37     17.13 o 
   2   4   0       12.71       13.59      1.02 o 
   3   4   0     1412.09     1388.66     12.38 o 
   4   4   0      718.81      659.93      7.63 o 
   5   4   0       64.28       69.05      3.10 o 
   6   4   0      381.47      400.66      9.20 o 
   7   4   0      113.74      126.98      5.90 o 
  -7   5   0      161.53      187.25     11.01 o 
  -6   5   0      273.61      272.89     15.73 o 
  -5   5   0       17.76       13.81      2.27 o 
  -4   5   0       66.65       63.90      2.05 o 
  -3   5   0      480.16      439.57      5.18 o 
  -2   5   0      960.31     1010.16      8.04 o 
  -1   5   0      507.46      490.45      3.91 o 
   0   5   0     1553.44     1591.85      9.97 o 
   1   5   0      191.68      181.75      2.45 o 
   2   5   0      570.99      523.42      4.37 o 
   3   5   0      374.51      367.46      4.12 o 
   4   5   0       76.04       79.13      3.14 o 
   5   5   0       15.37       13.10      2.85 o 
   6   5   0      766.22      755.17     11.85 o 
   7   5   0       57.81       64.79      5.63 o 
  -7   6   0      121.12      168.58     22.34 o 
  -6   6   0       98.22      110.52      9.19 o 
  -5   6   0        0.68       -1.92      3.51 o 
  -4   6   0      542.84      526.55      6.24 o 
  -3   6   0      823.44      783.04      6.78 o 
  -2   6   0      462.37      460.55      4.73 o 
  -1   6   0     1222.06     1141.79      7.62 o 
   0   6   0       93.68       98.26      1.84 o 
   1   6   0        3.67        4.05      1.15 o 
   2   6   0     1507.98     1500.35     10.19 o 
   3   6   0      350.79      328.20      4.24 o 
   4   6   0      848.75      845.16      9.21 o 
   5   6   0      127.67      134.19      5.06 o 
   6   6   0       26.29       31.57      4.52 o 
   7   6   0      131.83      147.06      7.16 o 
  -7   7   0      478.78      493.29     17.44 o 
  -6   7   0       34.36       34.97      7.85 o 
  -5   7   0      461.33      458.04     10.66 o 
  -4   7   0      918.96      915.53     10.24 o 
  -3   7   0       77.38       73.19      2.86 o 
  -2   7   0      523.32      543.95      5.59 o 
  -1   7   0      518.58      525.97      4.86 o 
   0   7   0        1.00        2.84      1.14 o 
   1   7   0       53.62       53.00      2.06 o 
   2   7   0     1485.85     1471.71     11.53 o 
   3   7   0        1.09       -0.99      2.01 o 
   4   7   0      453.87      452.13      6.73 o 
   5   7   0      293.98      298.23      8.34 o 
   6   7   0       10.15        7.83      7.38 o 
  -7   8   0        7.00        9.27     12.40 o 
  -6   8   0      588.10      603.76     14.88 o 
  -5   8   0       16.57       16.05      3.74 o 
  -4   8   0      721.86      727.39     14.55 o 
  -3   8   0      235.29      227.25      6.23 o 
  -2   8   0     1812.60     1739.32     14.74 o 
  -1   8   0      163.67      167.98      3.64 o 
   0   8   0     2301.58     2252.95     16.45 o 
   1   8   0      166.66      159.24      3.15 o 
   2   8   0       38.68       41.54      2.61 o 
   3   8   0      562.35      559.01      7.50 o 
   4   8   0       33.34       39.92      3.80 o 
   5   8   0       44.48       47.23      4.64 o 
   6   8   0       46.91       43.26      5.93 o 
  -7   9   0        7.74       13.66     13.16 o 
  -6   9   0     1252.00     1235.51     28.99 o 
  -5   9   0       52.44       55.30      5.92 o 
  -4   9   0      389.61      392.48      8.66 o 
  -3   9   0      773.62      751.29     14.01 o 
  -2   9   0       27.08       31.60      2.87 o 
  -1   9   0       12.81        7.65      2.18 o 
   0   9   0      721.23      712.19      9.30 o 
   1   9   0      668.45      672.34      8.25 o 
   2   9   0      256.13      246.56      5.08 o 
   3   9   0     1669.99     1679.21     17.71 o 
   4   9   0       39.01       37.41      4.08 o 
   5   9   0      358.61      372.60      8.59 o 
  -6  10   0       13.00       15.87      9.18 o 
  -5  10   0      108.99      112.52      9.23 o 
  -4  10   0        6.00        0.97      5.19 o 
  -3  10   0     1530.50     1437.24     22.16 o 
  -2  10   0        6.51        7.43      3.13 o 
  -1  10   0     1581.98     1508.59     19.19 o 
   0  10   0      229.61      238.03      5.80 o 
   1  10   0      346.73      339.99      7.26 o 
   2  10   0      257.90      265.04      6.73 o 
   3  10   0        3.66        0.57      3.36 o 
   4  10   0       32.94       45.45      4.76 o 
  -5  11   0       69.95       82.12      7.63 o 
  -4  11   0      384.84      364.06     12.06 o 
  -3  11   0       78.60       88.08      7.85 o 
  -2  11   0      235.40      235.17      7.99 o 
  -1  11   0      189.25      188.97      6.91 o 
   0  11   0       37.45       47.55      4.15 o 
   1  11   0       15.81       13.88      4.25 o 
   2  11   0       97.04      102.83      6.10 o 
   3  11   0      133.59      156.50      8.46 o 
  -5  12   0      278.38      292.80     20.37 o 
  -4  12   0       71.16       88.95      8.45 o 
  -3  12   0       16.97        5.22      7.32 o 
  -2  12   0      382.53      390.03     11.70 o 
  -1  12   0      136.87      153.63      7.46 o 
   0  12   0       76.85       78.68      5.53 o 
   1  12   0      499.29      534.58     10.76 o 
   2  12   0       25.24       26.12      5.68 o 
  -3  13   0      126.60      122.02     13.33 o 
  -2  13   0      157.43      160.24     11.76 o 
  -1  13   0        7.22        2.12      5.56 o 
   0  13   0      121.46      131.14      7.73 o 
   1  13   0       52.99       59.03      6.78 o 
  -2 -13   1       14.38        4.36      5.58 o 
  -1 -13   1       18.11       20.62      5.82 o 
   0 -13   1       38.05       41.82      5.33 o 
   1 -13   1      265.81      245.14      9.16 o 
   2 -13   1       48.23       57.17      6.27 o 
   3 -13   1      209.83      208.31     10.99 o 
   4 -13   1       34.99       31.79      7.72 o 
  -3 -12   1       14.87       13.02      6.63 o 
  -2 -12   1        5.89        2.67      4.47 o 
  -1 -12   1       98.09      110.98      6.25 o 
   0 -12   1      236.24      242.89      7.56 o 
   1 -12   1       36.18       41.39      5.58 o 
   2 -12   1      419.58      430.58     10.47 o 
   3 -12   1       70.49       56.86      7.33 o 
   4 -12   1       39.87       34.12      6.98 o 
   5 -12   1      168.82      193.70     10.28 o 
  -4 -11   1      116.94      123.05      7.79 o 
  -3 -11   1      252.26      241.96      8.45 o 
  -2 -11   1      134.47      131.87      6.44 o 
  -1 -11   1      896.90      876.43     13.06 o 
   0 -11   1       14.74       13.80      2.73 o 
   1 -11   1      562.91      570.17      9.58 o 
   2 -11   1       85.90       94.74      6.22 o 
   3 -11   1       25.35       41.02      6.19 o 
   4 -11   1       93.24      108.60      7.84 o 
   5 -11   1       63.83       63.06      7.30 o 
   6 -11   1        0.08        8.04      9.21 o 
  -5 -10   1      240.82      258.07      7.69 o 
  -4 -10   1      116.90      121.31      5.32 o 
  -3 -10   1      212.62      219.01      5.75 o 
  -2 -10   1       45.77       49.89      3.75 o 
  -1 -10   1       79.80       86.51      3.97 o 
   0 -10   1       17.82       15.52      3.37 o 
   1 -10   1      323.39      308.37      7.23 o 
   2 -10   1      503.83      501.42      8.98 o 
   3 -10   1       94.48      101.03      5.96 o 
   4 -10   1      419.90      414.64     11.71 o 
   5 -10   1       38.02       24.52      5.80 o 
   6 -10   1        2.55        1.19     12.23 o 
  -5  -9   1       85.05       80.29      5.08 o 
  -4  -9   1        0.68        1.04      3.26 o 
  -3  -9   1      364.09      365.87      6.51 o 
  -2  -9   1      676.75      676.02      7.32 o 
  -1  -9   1      261.41      261.88      4.47 o 
   0  -9   1     1041.84     1012.57     10.78 o 
   1  -9   1        7.46       -0.34      2.12 o 
   2  -9   1       94.88       98.44      3.57 o 
   3  -9   1       81.19       80.24      4.10 o 
   4  -9   1      470.61      435.37      9.97 o 
   5  -9   1      107.60      109.21      7.60 o 
   6  -9   1      122.52      144.37     16.74 o 
   7  -9   1      172.96      185.43     19.03 o 
  -6  -8   1      303.84      326.67      8.62 o 
  -5  -8   1        2.87        7.11      3.90 o 
  -4  -8   1      570.36      589.46      8.74 o 
  -3  -8   1      425.41      412.23      5.60 o 
  -2  -8   1       26.48       29.57      2.11 o 
  -1  -8   1      698.94      695.64      6.03 o 
   0  -8   1      383.52      374.99      4.32 o 
   1  -8   1      133.79      129.00      2.42 o 
   2  -8   1     1057.99     1037.48      9.15 o 
   3  -8   1     1396.91     1389.32     14.52 o 
   4  -8   1      138.04      144.86      5.77 o 
   5  -8   1     1179.45     1232.10     18.22 o 
   6  -8   1        9.23        2.97      5.43 o 
   7  -8   1        0.17      -12.81     10.98 o 
  -6  -7   1      191.87      204.76      6.50 o 
  -5  -7   1      261.02      249.75      6.46 o 
  -4  -7   1       61.18       61.85      3.15 o 
  -3  -7   1      508.26      491.18      5.43 o 
  -2  -7   1      159.86      149.67      2.93 o 
  -1  -7   1     1682.93     1664.36     10.96 o 
   0  -7   1       24.73       26.43      1.27 o 
   1  -7   1      933.90      942.25      6.75 o 
   2  -7   1       40.34       29.50      1.76 o 
   3  -7   1      136.41      143.31      2.96 o 
   4  -7   1       70.32       65.21      2.83 o 
   5  -7   1      318.21      314.06      7.20 o 
   6  -7   1       50.33       37.28     10.99 o 
   7  -7   1       48.61       57.77     12.62 o 
  -7  -6   1       36.44       34.66      5.05 o 
  -6  -6   1       21.91       21.29      3.74 o 
  -5  -6   1     1205.24     1150.44     13.79 o 
  -4  -6   1        6.93        4.76      2.25 o 
  -3  -6   1        0.11       -1.27      1.36 o 
  -2  -6   1     2616.86     2561.32     15.12 o 
  -1  -6   1      135.69      110.02      2.05 o 
   0  -6   1      802.46      829.36      5.69 o 
   1  -6   1     2476.27     2458.67     14.40 o 
   2  -6   1       13.79        8.55      1.50 o 
   3  -6   1      336.60      324.46      3.44 o 
   4  -6   1      995.11      986.30      9.76 o 
   5  -6   1        4.39        6.72      4.63 o 
   6  -6   1       24.59       29.08     13.99 o 
  -7  -5   1      261.72      282.64      7.92 o 
  -6  -5   1      106.63      116.07      4.87 o 
  -5  -5   1     1979.91     1936.43     18.92 o 
  -4  -5   1       30.22       27.19      2.12 o 
  -3  -5   1      542.40      505.95      5.09 o 
  -2  -5   1     1734.25     1694.39     10.72 o 
  -1  -5   1        5.44        8.06      0.91 o 
   0  -5   1      134.75      106.51      1.60 o 
   1  -5   1     1210.22     1149.12      8.80 o 
   2  -5   1      921.62      997.42      7.49 o 
   3  -5   1      608.87      570.23      6.68 o 
   4  -5   1     1460.27     1488.93     13.32 o 
   5  -5   1       11.86       14.03      2.92 o 
   6  -5   1      341.05      362.95     10.79 o 
  -8  -4   1       16.74       11.61      6.15 o 
  -7  -4   1       56.46       56.38      4.39 o 
  -6  -4   1      314.97      321.60      6.01 o 
  -5  -4   1       53.31       52.66      2.73 o 
  -4  -4   1       61.99       68.54      2.16 o 
  -3  -4   1      670.84      607.55      5.86 o 
  -2  -4   1     2480.45     2464.70     17.32 o 
  -1  -4   1      875.74      819.93      6.00 o 
   0  -4   1     6342.00     6347.52     36.94 o 
   1  -4   1      397.19      437.34      3.33 o 
   2  -4   1      739.58      713.31      6.35 o 
   3  -4   1     4763.71     4906.59     39.34 o 
   4  -4   1      272.74      282.84      4.08 o 
   5  -4   1     1322.35     1382.18     11.61 o 
   6  -4   1     1232.03     1289.13     20.14 o 
   7  -4   1       82.07       69.16      9.06 o 
  -8  -3   1        0.71       -0.92      5.42 o 
  -7  -3   1      177.85      187.11      7.74 o 
  -6  -3   1      522.70      527.33      8.90 o 
  -5  -3   1       81.67       87.95      2.60 o 
  -4  -3   1     2045.65     2008.35     15.52 o 
  -3  -3   1     1922.78     1936.07     14.05 o 
  -2  -3   1      174.56      182.10      2.70 o 
  -1  -3   1     5825.99     5931.58     40.99 o 
   0  -3   1     1950.20     1969.22     12.31 o 
   1  -3   1      472.81      428.51      3.67 o 
   2  -3   1     2980.77     3064.43     27.07 o 
   3  -3   1      634.69      609.14      6.04 o 
   4  -3   1      280.27      270.94      3.72 o 
   5  -3   1      429.08      421.27      5.53 o 
   6  -3   1      359.83      378.67     10.70 o 
   7  -3   1        5.71        7.05     12.00 o 
   8  -3   1      205.48      225.73     14.58 o 
  -8  -2   1        1.29        5.48      7.65 o 
  -7  -2   1      501.87      499.93     10.33 o 
  -6  -2   1        1.82       -0.48      2.86 o 
  -5  -2   1      134.72      123.72      2.96 o 
  -4  -2   1       16.57       17.82      1.35 o 
  -3  -2   1      297.99      316.87      4.15 o 
  -2  -2   1     4588.87     4828.42     37.96 o 
  -1  -2   1     5849.96     6028.80     43.74 o 
   0  -2   1    10666.23    10974.07     77.49 o 
   1  -2   1     4524.11     4697.89     48.92 o 
   2  -2   1     5719.63     5780.93     52.38 o 
   3  -2   1        0.79        0.12      0.93 o 
   4  -2   1     1201.50     1152.71     10.13 o 
   5  -2   1      758.20      755.70      7.71 o 
   6  -2   1        7.87       10.82      3.73 o 
   7  -2   1      555.44      518.96     20.07 o 
   8  -2   1       11.30       27.04      9.79 o 
  -8  -1   1       15.80       19.39      5.32 o 
  -7  -1   1      177.90      191.73      6.61 o 
  -6  -1   1      751.29      731.69     11.89 o 
  -5  -1   1      920.19      898.86      9.62 o 
  -4  -1   1    11693.64    11696.83    100.70 o 
  -3  -1   1      673.12      605.50      6.19 o 
  -2  -1   1    31083.46    30773.02    255.20 o 
  -1  -1   1     1257.46     1292.12     10.32 o 
   1  -1   1    15720.98    15638.83    162.13 o 
   2  -1   1      901.17      895.04      8.04 o 
   3  -1   1      663.08      650.72      5.91 o 
   4  -1   1     2636.83     2674.81     22.28 o 
   5  -1   1      209.11      214.63      4.85 o 
   6  -1   1       17.04       20.56      4.16 o 
   7  -1   1     1039.07     1015.43     21.11 o 
   8  -1   1      138.18      145.38     18.10 o 
  -8   0   1      478.25      484.47     15.13 o 
  -7   0   1        5.22        5.20      4.54 o 
  -6   0   1     1098.97     1136.76     13.89 o 
  -5   0   1      649.40      601.57      7.12 o 
  -4   0   1      659.30      679.53      7.26 o 
  -3   0   1     1606.40     1502.44     16.37 o 
  -2   0   1       22.83       23.72      2.08 o 
  -1   0   1      364.14      374.01      5.35 o 
   1   0   1     2468.19     2464.03     19.85 o 
   2   0   1     2056.59     2031.32     18.51 o 
   3   0   1       25.72       51.50      1.63 o 
   4   0   1     1177.73     1169.76     10.11 o 
   5   0   1        1.70       -1.05      1.53 o 
   6   0   1      508.57      511.08     12.26 o 
   7   0   1      165.22      180.16      9.62 o 
   8   0   1      169.01      182.89      9.29 o 
  -8   1   1       13.08        3.83      6.31 o 
  -7   1   1      164.60      172.05      6.60 o 
  -6   1   1      265.18      265.53      4.94 o 
  -5   1   1       91.85       88.31      3.48 o 
  -4   1   1       16.66       10.65      1.83 o 
  -3   1   1     5082.22     5218.88     81.22 o 
  -2   1   1      647.65      630.50     15.16 o 
  -1   1   1     2486.08     2498.88     23.99 o 
   0   1   1      827.43      858.31      6.87 o 
   1   1   1      297.77      286.02      2.99 o 
   2   1   1     1598.08     1533.21     12.90 o 
   3   1   1      768.09      654.41      6.15 o 
   4   1   1      171.59      171.88      3.34 o 
   5   1   1      598.53      610.56      6.61 o 
   6   1   1      537.38      504.57      6.53 o 
   7   1   1        4.64        2.14      4.25 o 
   8   1   1      175.78      195.22     10.01 o 
  -8   2   1        0.30        4.81      9.94 o 
  -7   2   1      213.39      231.20     11.26 o 
  -6   2   1      936.83      922.58     10.45 o 
  -5   2   1      119.86      131.57      3.79 o 
  -4   2   1      788.44      667.15      9.35 o 
  -3   2   1     1869.82     1834.90     20.73 o 
  -2   2   1      662.58      629.91      7.31 o 
  -1   2   1      178.64      200.23      2.10 o 
   0   2   1     7499.47     7719.43     50.21 o 
   1   2   1       83.37       80.46      1.55 o 
   2   2   1     2187.17     2147.12     15.92 o 
   3   2   1      588.05      581.80      5.64 o 
   4   2   1       11.59       11.65      1.61 o 
   5   2   1      570.53      580.69      7.02 o 
   6   2   1      299.53      290.10      6.00 o 
   7   2   1       59.33       52.63      5.49 o 
   8   2   1       82.98       97.34      8.67 o 
  -8   3   1      600.17      454.17     22.97 o 
  -7   3   1      138.62      159.54     15.98 o 
  -6   3   1      172.48      190.05      4.79 o 
  -5   3   1      988.84     1030.81     11.56 o 
  -4   3   1       45.04       37.91      1.90 o 
  -3   3   1      124.49      148.08      2.78 o 
  -2   3   1     1175.26     1153.49     10.84 o 
  -1   3   1       37.07       31.95      1.02 o 
   0   3   1       17.46       16.37      0.93 o 
   1   3   1     1740.73     1754.68     12.79 o 
   2   3   1      813.81      729.89      5.89 o 
   3   3   1      296.91      288.73      3.63 o 
   4   3   1      310.49      294.69      4.16 o 
   5   3   1      224.65      214.92      5.30 o 
   6   3   1        5.77        8.36      3.38 o 
   7   3   1       92.45      104.11      5.49 o 
  -7   4   1        2.52       -1.00      6.12 o 
  -6   4   1       60.40       65.08      3.78 o 
  -5   4   1      532.17      500.39      5.85 o 
  -4   4   1      551.46      559.83      6.42 o 
  -3   4   1      814.57      793.69      7.40 o 
  -2   4   1     2489.77     2487.50     18.49 o 
  -1   4   1        5.47        6.23      0.56 o 
   0   4   1      845.80      840.02      5.41 o 
   1   4   1      882.08      887.77      7.46 o 
   2   4   1      746.65      750.87      6.00 o 
   3   4   1      884.35      873.26      7.79 o 
   4   4   1      786.64      777.75      8.78 o 
   5   4   1       26.98       27.71      2.97 o 
   6   4   1      284.69      278.86      9.64 o 
   7   4   1      131.55      131.30     11.30 o 
  -7   5   1       14.88       13.64      7.10 o 
  -6   5   1      331.31      345.81     10.67 o 
  -5   5   1      774.23      752.21     10.27 o 
  -4   5   1      156.34      160.90      3.53 o 
  -3   5   1     1292.64     1241.18     13.15 o 
  -2   5   1      844.18      817.74      6.95 o 
  -1   5   1      375.82      380.07      3.23 o 
   0   5   1     2080.94     2092.93     12.65 o 
   1   5   1      200.61      176.43      2.60 o 
   2   5   1      112.24      113.77      2.23 o 
   3   5   1     1022.43      964.16      8.74 o 
   4   5   1      317.07      309.49      5.60 o 
   5   5   1      233.27      229.71      6.03 o 
   6   5   1      590.93      591.11     10.80 o 
   7   5   1        6.19        5.18      4.86 o 
  -8   6   1       12.83       16.47     12.46 o 
  -7   6   1      666.58      723.52     20.61 o 
  -6   6   1      122.28      135.38      9.95 o 
  -5   6   1       10.41        9.61      4.55 o 
  -4   6   1      216.58      210.74      4.56 o 
  -3   6   1      643.14      640.97      6.53 o 
  -2   6   1      412.89      413.92      5.20 o 
  -1   6   1     1510.87     1489.60      9.39 o 
   0   6   1     1609.97     1625.96     10.64 o 
   1   6   1      133.86      128.77      2.64 o 
   2   6   1      970.52      983.85      7.50 o 
   3   6   1      639.90      628.10      6.65 o 
   4   6   1      275.95      282.58      5.37 o 
   5   6   1      231.46      229.88      8.31 o 
   6   6   1        5.49        2.01      9.86 o 
  -7   7   1      327.10      329.03     15.55 o 
  -6   7   1     1100.47     1113.44     26.49 o 
  -5   7   1      606.26      630.67     11.08 o 
  -4   7   1     2117.72     2074.69     21.83 o 
  -3   7   1       41.60       42.93      4.73 o 
  -2   7   1      939.33      926.91      7.77 o 
  -1   7   1     1291.85     1248.66      8.77 o 
   0   7   1      389.97      379.40      4.42 o 
   1   7   1     1227.71     1204.98      9.28 o 
   2   7   1      651.75      616.89      7.04 o 
   3   7   1      250.89      241.33      5.23 o 
   4   7   1      778.20      773.35     10.35 o 
   5   7   1      144.30      157.20      5.99 o 
   6   7   1       19.74       17.07      5.48 o 
  -7   8   1       22.49       28.05      9.96 o 
  -6   8   1       14.95       -0.32      7.60 o 
  -5   8   1      170.13      182.48      8.40 o 
  -4   8   1      263.61      264.09      6.89 o 
  -3   8   1      310.85      313.66      6.87 o 
  -2   8   1     2017.20     1998.56     21.47 o 
  -1   8   1     1318.37     1288.87     12.35 o 
   0   8   1      202.82      193.90      4.62 o 
   1   8   1     1972.36     1994.82     20.48 o 
   2   8   1      108.02      113.04      3.21 o 
   3   8   1       59.00       62.32      3.73 o 
   4   8   1     1536.65     1516.94     16.67 o 
   5   8   1       34.45       31.92      4.68 o 
  -7   9   1      121.70      132.95     16.42 o 
  -6   9   1       80.79      100.96     16.72 o 
  -5   9   1      695.05      661.67     12.86 o 
  -4   9   1        0.59       -1.70      4.19 o 
  -3   9   1      639.14      618.14     12.92 o 
  -2   9   1      716.73      718.97     10.09 o 
  -1   9   1      178.23      168.01      5.40 o 
   0   9   1     1209.61     1172.79     13.21 o 
   1   9   1       11.51       10.77      3.21 o 
   2   9   1      301.57      301.51      5.85 o 
   3   9   1        5.35        0.39      2.48 o 
   4   9   1       17.03       20.44      4.08 o 
   5   9   1        0.82       -4.60      4.76 o 
  -6  10   1      795.82      805.30     29.44 o 
  -5  10   1       28.45       27.32     11.17 o 
  -4  10   1       90.42       93.89      8.45 o 
  -3  10   1      248.84      256.03      8.88 o 
  -2  10   1      107.47      117.67      6.03 o 
  -1  10   1        3.06       -2.03      3.16 o 
   0  10   1      324.14      323.70      7.07 o 
   1  10   1      222.34      224.08      8.47 o 
   2  10   1       31.47       22.54      4.34 o 
   3  10   1      401.71      402.69     10.31 o 
   4  10   1      264.41      268.97      8.73 o 
  -5  11   1        1.54        2.44      6.29 o 
  -4  11   1      158.73      172.59      9.54 o 
  -3  11   1      310.44      311.01     15.26 o 
  -2  11   1        6.04        1.83      4.44 o 
  -1  11   1      462.19      460.41     10.75 o 
   0  11   1      214.09      217.06      6.72 o 
   1  11   1       45.54       53.95      5.13 o 
   2  11   1      336.94      350.65      9.96 o 
   3  11   1      109.16      109.14      7.26 o 
  -4  12   1       72.60       54.91      8.09 o 
  -3  12   1       17.24       15.40      6.17 o 
  -2  12   1       13.43       10.60      5.22 o 
  -1  12   1       91.61       77.66      6.64 o 
   0  12   1       66.51       72.41      5.76 o 
   1  12   1       19.41        9.49      4.91 o 
   2  12   1      281.44      299.30     10.02 o 
  -2  13   1      119.30      114.11      9.44 o 
  -1  13   1       31.23       31.46      9.25 o 
   0 -14   2      101.20      102.94      6.48 o 
   1 -14   2        5.17        8.69      5.92 o 
   2 -14   2       39.82       36.88      7.13 o 
  -2 -13   2      284.43      288.64      8.62 o 
  -1 -13   2        1.61       -2.66      5.15 o 
   0 -13   2      243.72      256.54      7.91 o 
   1 -13   2      231.28      237.65      8.82 o 
   2 -13   2       22.66       24.04      6.17 o 
   3 -13   2      417.73      401.10     16.39 o 
   4 -13   2        7.77        8.35      6.92 o 
  -3 -12   2      165.34      175.38      9.07 o 
  -2 -12   2       34.24       30.73      4.69 o 
  -1 -12   2      266.55      276.87      8.69 o 
   0 -12   2        7.95        8.40      3.97 o 
   1 -12   2       14.70        9.81      4.62 o 
   2 -12   2       73.10       73.59      5.72 o 
   3 -12   2      118.99      132.51      8.72 o 
   4 -12   2        3.64        2.79      6.02 o 
   5 -12   2       38.70       55.99     14.92 o 
  -4 -11   2       25.40       20.61      4.39 o 
  -3 -11   2      166.23      170.47      6.58 o 
  -2 -11   2       26.28       36.05      4.72 o 
  -1 -11   2      499.98      492.73      9.29 o 
   0 -11   2       13.95       11.72      2.94 o 
   1 -11   2      146.18      140.38      4.57 o 
   2 -11   2       75.84       93.09      5.53 o 
   3 -11   2       94.64       97.18      8.22 o 
   4 -11   2       33.55       39.55      6.36 o 
   5 -11   2      102.60      114.42      8.01 o 
   6 -11   2       43.71       44.11      7.55 o 
  -5 -10   2      362.39      364.27     11.98 o 
  -4 -10   2      269.76      276.90      6.80 o 
  -3 -10   2      112.04      114.02      4.13 o 
  -2 -10   2      508.78      519.01      7.88 o 
  -1 -10   2       15.69       14.06      2.77 o 
   0 -10   2       12.72        9.70      2.45 o 
   1 -10   2      412.71      402.14      6.60 o 
   2 -10   2      516.02      439.85      7.68 o 
   3 -10   2       18.04       19.61      4.25 o 
   4 -10   2      847.69      797.04     28.13 o 
   5 -10   2       83.83       87.62      7.50 o 
   6 -10   2      124.67       90.36     16.00 o 
  -6  -9   2      171.63      175.39      9.25 o 
  -5  -9   2      111.15      116.27      7.44 o 
  -4  -9   2       25.48       29.21      3.51 o 
  -3  -9   2      158.59      154.94      3.91 o 
  -2  -9   2     1239.91     1224.34     11.19 o 
  -1  -9   2       61.85       61.10      2.30 o 
   0  -9   2     1712.13     1696.05     14.16 o 
   1  -9   2      958.56      927.36      9.49 o 
   2  -9   2      210.91      203.18      4.63 o 
   3  -9   2      353.56      318.48      7.39 o 
   4  -9   2      452.27      451.55     10.04 o 
   5  -9   2        0.19       -5.33      4.39 o 
   6  -9   2      576.10      563.92     26.64 o 
   7  -9   2       26.42       41.38     14.22 o 
  -6  -8   2      287.59      298.82      8.13 o 
  -5  -8   2      103.25      109.56      4.99 o 
  -4  -8   2      202.04      197.65      4.43 o 
  -3  -8   2      403.84      393.64      5.57 o 
  -2  -8   2       94.64       95.14      2.65 o 
  -1  -8   2       79.66       80.57      2.12 o 
   0  -8   2      716.56      707.08      5.62 o 
   1  -8   2      320.89      307.45      3.48 o 
   2  -8   2      812.02      808.29      8.18 o 
   3  -8   2      235.16      217.10      5.30 o 
   4  -8   2       18.36       17.38      3.85 o 
   5  -8   2       94.88      109.27      5.24 o 
   6  -8   2       44.06       45.91     11.75 o 
   7  -8   2       33.21       32.26     12.67 o 
  -7  -7   2       70.03       75.95      5.89 o 
  -6  -7   2      323.34      330.34      7.51 o 
  -5  -7   2       34.80       37.44      4.46 o 
  -4  -7   2     1935.22     1884.06     16.50 o 
  -3  -7   2      292.07      266.71      3.93 o 
  -2  -7   2      178.56      178.53      2.68 o 
  -1  -7   2     2664.26     2538.49     16.48 o 
   0  -7   2      218.20      193.86      2.50 o 
   1  -7   2      120.85      112.31      1.86 o 
   2  -7   2     2497.01     2537.50     18.98 o 
   3  -7   2      192.38      172.14      2.94 o 
   4  -7   2       13.11        9.21      2.54 o 
   5  -7   2     2072.23     2060.07     22.87 o 
   6  -7   2        3.00       -0.72      9.54 o 
  -7  -6   2      166.10      172.05      6.89 o 
  -6  -6   2       20.54       21.45      3.54 o 
  -5  -6   2        3.67        5.48      3.32 o 
  -4  -6   2      906.43      872.56      8.97 o 
  -3  -6   2      110.31      118.03      2.53 o 
  -2  -6   2       81.09       97.08      1.99 o 
  -1  -6   2     3466.67     3442.35     19.94 o 
   0  -6   2      329.26      319.53      3.00 o 
   1  -6   2        9.31       14.80      0.94 o 
   2  -6   2     1536.05     1480.78     11.16 o 
   3  -6   2      464.89      548.70      5.02 o 
   4  -6   2       12.16        8.66      1.56 o 
   5  -6   2     2449.94     2591.88     31.40 o 
   6  -6   2        0.53        2.51      8.50 o 
  -7  -5   2        2.82       -1.90      3.60 o 
  -6  -5   2        0.45        1.36      2.88 o 
  -5  -5   2      358.91      346.86      5.56 o 
  -4  -5   2      309.25      298.57      4.49 o 
  -3  -5   2       19.84       22.11      1.51 o 
  -2  -5   2      191.67      155.89      2.10 o 
  -1  -5   2     4982.22     5172.83     30.81 o 
   0  -5   2      295.90      267.36      2.43 o 
   1  -5   2     8476.85     8921.89     48.43 o 
   2  -5   2      642.65      633.62      5.30 o 
   3  -5   2     2644.79     2808.76     19.35 o 
   4  -5   2      868.80      867.81      9.04 o 
   5  -5   2        4.01        3.07      4.79 o 
   6  -5   2      164.69      168.11     15.67 o 
  -8  -4   2      348.67      390.12     19.93 o 
  -7  -4   2       60.53       58.32      5.46 o 
  -6  -4   2      298.96      300.69      5.82 o 
  -5  -4   2     2361.74     2319.57     18.88 o 
  -4  -4   2      159.51      155.88      2.82 o 
  -3  -4   2     2518.70     2442.22     17.26 o 
  -2  -4   2     1157.06     1134.30      8.09 o 
  -1  -4   2       13.00       15.49      0.83 o 
   0  -4   2     3689.24     3879.25     23.16 o 
   1  -4   2     1772.72     1764.73     10.79 o 
   2  -4   2        0.61        2.65      0.69 o 
   3  -4   2      993.87      933.17      9.83 o 
   4  -4   2     1675.75     1708.45     14.07 o 
   5  -4   2       22.95       22.01      2.85 o 
   6  -4   2      908.05      950.73     37.10 o 
   7  -4   2      176.82      177.41     18.15 o 
  -8  -3   2      146.61      130.01      7.58 o 
  -7  -3   2        5.13        3.79      4.13 o 
  -6  -3   2      523.38      500.36      8.60 o 
  -5  -3   2      639.54      634.72      6.52 o 
  -4  -3   2      955.47     1036.65      8.98 o 
  -3  -3   2     1478.12     1399.10     10.33 o 
  -2  -3   2     2613.40     2778.14     20.99 o 
  -1  -3   2       63.64       64.56      1.15 o 
   0  -3   2     4772.91     5052.10     31.40 o 
   1  -3   2      255.53      233.10      2.32 o 
   2  -3   2      874.54      846.98      8.66 o 
   3  -3   2     1188.33     1154.10     10.92 o 
   4  -3   2       14.95       21.81      1.32 o 
   5  -3   2       94.99       88.31      6.23 o 
   6  -3   2      209.91      215.52      8.60 o 
   7  -3   2       78.55       75.06     10.25 o 
   8  -3   2      143.27      119.90     19.22 o 
  -8  -2   2      325.76      292.94     11.52 o 
  -7  -2   2      500.25      515.27      9.24 o 
  -6  -2   2     2515.73     2480.23     26.30 o 
  -5  -2   2      199.46      196.81      3.76 o 
  -4  -2   2     4470.35     4559.91     32.59 o 
  -3  -2   2     1518.90     1458.55     11.85 o 
  -2  -2   2     2320.12     2316.63     17.04 o 
  -1  -2   2     4534.65     4642.85     27.86 o 
   0  -2   2     2400.84     2610.20     18.04 o 
   1  -2   2     2001.48     2082.75     17.26 o 
   2  -2   2      787.67      749.02      7.57 o 
   3  -2   2     1340.86     1345.94     12.75 o 
   4  -2   2       14.07       11.07      1.38 o 
   5  -2   2     1161.97     1159.77     13.10 o 
   6  -2   2      487.07      509.13     12.95 o 
   7  -2   2       99.23      120.01     11.45 o 
   8  -2   2      293.42      312.01     23.66 o 
  -8  -1   2      441.50      437.01      9.99 o 
  -7  -1   2      271.50      278.81      9.17 o 
  -6  -1   2       34.06       30.92      2.72 o 
  -5  -1   2      511.90      467.99      6.20 o 
  -4  -1   2     1521.12     1500.14     14.53 o 
  -3  -1   2       64.44       65.75      1.84 o 
  -2  -1   2     8027.57     8280.22     66.93 o 
  -1  -1   2       22.46       25.59      0.80 o 
   0  -1   2     1938.50     2080.46     16.06 o 
   1  -1   2       83.68       87.75      1.35 o 
   2  -1   2     1125.43     1060.43      9.80 o 
   3  -1   2        0.98        1.74      1.18 o 
   4  -1   2     1091.25     1001.09      9.60 o 
   5  -1   2      330.78      325.40      5.10 o 
   6  -1   2       75.04       73.38      6.50 o 
   7  -1   2      268.38      288.48     15.01 o 
   8  -1   2       82.25       64.77     16.08 o 
  -8   0   2      177.30      202.20     12.84 o 
  -7   0   2      114.19      126.25      6.33 o 
  -6   0   2      859.56      856.33     10.86 o 
  -5   0   2      564.63      556.56      7.66 o 
  -4   0   2      486.37      565.59      7.59 o 
  -3   0   2       71.96       64.59      3.11 o 
  -2   0   2      554.62      493.45      6.77 o 
  -1   0   2      283.96      299.57      3.76 o 
   0   0   2      518.63      528.71      4.69 o 
   1   0   2     4228.56     4344.97     29.38 o 
   2   0   2       25.07       16.45      1.02 o 
   3   0   2     1835.40     1914.75     16.40 o 
   4   0   2      432.61      379.53      4.76 o 
   5   0   2        0.31       -0.34      2.35 o 
   6   0   2      183.74      189.11      5.08 o 
   7   0   2      254.19      236.32     11.07 o 
   8   0   2        0.07      -11.79      6.62 o 
  -8   1   2      284.12      307.61     12.27 o 
  -7   1   2        1.94       -1.47      2.67 o 
  -6   1   2      722.76      733.08     10.53 o 
  -5   1   2      802.91      773.98      9.49 o 
  -4   1   2      497.75      513.36      9.96 o 
  -3   1   2      726.42      636.81      9.40 o 
  -2   1   2     1882.72     1844.66     22.44 o 
  -1   1   2     3356.87     3554.62     28.48 o 
   0   1   2     1164.82     1197.17      8.68 o 
   1   1   2     3300.70     3372.27     22.91 o 
   2   1   2        4.94        4.42      0.92 o 
   3   1   2     1735.48     1681.52     12.99 o 
   4   1   2      300.15      288.82      3.96 o 
   5   1   2      315.47      284.75      5.16 o 
   6   1   2       42.03       58.69      3.50 o 
   7   1   2       81.68       77.69      7.23 o 
   8   1   2        8.60        5.35      6.84 o 
  -8   2   2        9.52       13.61      8.32 o 
  -7   2   2      758.97      780.49     10.11 o 
  -6   2   2      156.25      166.75      5.22 o 
  -5   2   2       13.73        5.52      1.90 o 
  -4   2   2     1184.74     1183.81     14.37 o 
  -3   2   2     1890.83     1850.15     18.62 o 
  -2   2   2      180.58      183.48      2.61 o 
  -1   2   2    16979.43    17533.45    120.38 o 
   0   2   2      272.35      303.31      2.99 o 
   1   2   2        1.59        4.42      0.82 o 
   2   2   2     2348.55     2343.01     16.49 o 
   3   2   2      226.70      176.07      2.86 o 
   4   2   2        9.64        7.96      1.63 o 
   5   2   2      635.52      587.74      7.98 o 
   6   2   2      133.35      138.42      5.44 o 
   7   2   2        1.48       -2.46      4.06 o 
  -7   3   2      635.46      660.26      9.21 o 
  -6   3   2      153.95      164.02      4.92 o 
  -5   3   2      409.19      412.58      7.69 o 
  -4   3   2      675.13      600.19      8.30 o 
  -3   3   2      767.23      779.59      8.07 o 
  -2   3   2        7.21        9.30      1.06 o 
  -1   3   2     7642.68     7970.48     52.26 o 
   0   3   2      383.10      419.97      3.56 o 
   1   3   2      959.48      953.40      7.02 o 
   2   3   2     3352.66     3448.79     21.78 o 
   3   3   2       27.61       21.53      1.70 o 
   4   3   2      435.90      446.08      6.22 o 
   5   3   2      614.24      582.75      8.95 o 
   6   3   2      113.02      117.72      5.42 o 
   7   3   2      317.83      318.15     10.28 o 
  -7   4   2      452.19      487.78     13.17 o 
  -6   4   2        0.21       -3.58      2.96 o 
  -5   4   2     1318.12     1366.82     15.65 o 
  -4   4   2      724.87      690.90      8.61 o 
  -3   4   2      243.21      271.30      3.61 o 
  -2   4   2     2251.09     2271.75     15.27 o 
  -1   4   2      382.98      310.84      3.04 o 
   0   4   2       39.88       32.93      1.15 o 
   1   4   2      989.26      935.80      6.76 o 
   2   4   2     2628.52     2650.36     17.43 o 
   3   4   2      305.51      303.40      4.29 o 
   4   4   2     2420.32     2339.56     20.78 o 
   5   4   2       31.61       32.14      3.96 o 
   6   4   2      297.72      297.94     12.05 o 
   7   4   2      158.49      177.55      7.81 o 
  -8   5   2      102.34       98.81     10.79 o 
  -7   5   2       58.65       51.48      7.00 o 
  -6   5   2      102.90      107.21      6.25 o 
  -5   5   2      779.58      815.64     11.77 o 
  -4   5   2      393.61      404.50      5.13 o 
  -3   5   2      799.37      776.73      6.66 o 
  -2   5   2     2929.71     3019.41     21.78 o 
  -1   5   2      294.47      313.51      2.92 o 
   0   5   2     4715.78     4996.72     27.90 o 
   1   5   2     1159.31     1173.94      8.82 o 
   2   5   2      540.60      599.94      5.52 o 
   3   5   2      972.95      949.39      9.16 o 
   4   5   2       28.84       23.75      2.72 o 
   5   5   2       27.45       29.09      4.77 o 
   6   5   2       78.92       78.69      7.08 o 
  -8   6   2      481.22      495.01     18.73 o 
  -7   6   2       75.61       85.45     10.17 o 
  -6   6   2      995.86     1015.44     19.94 o 
  -5   6   2      214.58      226.00     10.81 o 
  -4   6   2      107.80      101.00      3.42 o 
  -3   6   2     1875.69     1845.04     14.91 o 
  -2   6   2      289.58      264.71      3.64 o 
  -1   6   2      140.90      132.48      2.02 o 
   0   6   2     1904.98     1806.25     12.38 o 
   1   6   2      623.44      628.59      6.08 o 
   2   6   2       80.87       80.16      2.62 o 
   3   6   2     1535.36     1508.13     13.30 o 
   4   6   2      337.41      337.82      6.71 o 
   5   6   2      433.50      438.35      9.58 o 
   6   6   2      360.98      367.47     10.19 o 
  -7   7   2        4.94        6.62      8.56 o 
  -6   7   2      298.51      280.25     13.86 o 
  -5   7   2      219.10      219.83      4.33 o 
  -4   7   2      726.37      710.88     10.56 o 
  -3   7   2     1563.72     1521.52     15.86 o 
  -2   7   2        1.86        0.02      1.72 o 
  -1   7   2     1857.41     1834.12     17.60 o 
   0   7   2     1390.09     1395.78     10.33 o 
   1   7   2      556.80      566.38      6.00 o 
   2   7   2     1067.54     1064.98      9.72 o 
   3   7   2        8.12        4.42      2.20 o 
   4   7   2        2.43       -0.99      3.28 o 
   5   7   2      349.26      361.37      8.45 o 
  -7   8   2      479.27      483.23     19.20 o 
  -6   8   2        1.30       -1.88     10.35 o 
  -5   8   2      705.02      725.49     12.00 o 
  -4   8   2      581.29      571.30     10.75 o 
  -3   8   2      202.60      206.62      5.51 o 
  -2   8   2      967.11      930.20     10.17 o 
  -1   8   2      112.92      122.17      4.88 o 
   0   8   2      141.22      137.65      4.41 o 
   1   8   2      569.64      542.31      7.06 o 
   2   8   2       13.37        7.88      2.71 o 
   3   8   2       43.92       40.57      3.25 o 
   4   8   2        5.33        7.67      3.75 o 
   5   8   2      135.55      147.83      7.04 o 
  -6   9   2       31.90       36.34     20.43 o 
  -5   9   2      558.04      582.85     12.40 o 
  -4   9   2       53.61       41.28      4.94 o 
  -3   9   2       21.36       22.31      4.29 o 
  -2   9   2       59.06       63.99      3.99 o 
  -1   9   2      176.34      174.89      4.81 o 
   0   9   2      612.61      565.89      8.64 o 
   1   9   2      713.38      711.47     10.57 o 
   2   9   2      571.69      579.88     10.52 o 
   3   9   2       18.65       13.14      4.63 o 
   4   9   2      665.62      660.80     12.37 o 
  -6  10   2        4.65       -6.64      7.46 o 
  -5  10   2      316.20      320.58     14.64 o 
  -4  10   2       23.22       15.78      5.31 o 
  -3  10   2      142.88      154.38      8.82 o 
  -2  10   2      372.27      343.95     11.02 o 
  -1  10   2       70.37       67.64      6.81 o 
   0  10   2      202.25      211.73      7.25 o 
   1  10   2      329.82      339.10      8.76 o 
   2  10   2      167.13      165.58      8.61 o 
   3  10   2       55.98       61.03      7.64 o 
  -5  11   2        0.67       -4.50      6.48 o 
  -4  11   2      201.41      218.47      9.51 o 
  -3  11   2       74.74       78.16      7.05 o 
  -2  11   2       67.83       67.74      6.11 o 
  -1  11   2      142.40      137.87      7.23 o 
   0  11   2      393.35      398.78     12.96 o 
   1  11   2       18.34       16.57      4.88 o 
   2  11   2      245.57      257.43     16.25 o 
  -3  12   2       22.12       17.57      6.55 o 
  -2  12   2        3.21       -2.91      5.26 o 
  -1  12   2       68.81       66.28      6.72 o 
   0  12   2      116.10      135.41      6.80 o 
   1  12   2       32.27       20.99      6.16 o 
  -1 -14   3      214.44      234.68     11.85 o 
   0 -14   3        8.44        3.11      4.81 o 
   1 -14   3      102.62      117.02      8.36 o 
   2 -14   3       98.20       95.60      8.16 o 
  -3 -13   3      263.40      271.03      8.52 o 
  -2 -13   3       13.19        8.08      5.28 o 
  -1 -13   3        5.00        7.17      5.03 o 
   0 -13   3      378.15      379.24      8.95 o 
   1 -13   3       59.75       72.29      9.93 o 
   2 -13   3       51.66       44.36      7.73 o 
   3 -13   3       91.76      118.30      9.05 o 
   4 -13   3      233.21      250.32     11.40 o 
  -4 -12   3        1.65       -3.78      6.94 o 
  -3 -12   3      350.58      353.18      8.87 o 
  -2 -12   3       56.98       60.49      4.54 o 
  -1 -12   3       20.66       29.60      4.97 o 
   0 -12   3      836.91      859.87     12.91 o 
   1 -12   3       13.51       15.71      6.54 o 
   2 -12   3       24.24       40.20      5.63 o 
   3 -12   3      196.86      191.33      9.56 o 
   4 -12   3       17.72        9.18      6.19 o 
   5 -12   3        3.23        5.86      7.67 o 
  -5 -11   3       63.23       61.51      8.52 o 
  -4 -11   3       37.84       40.31      6.63 o 
  -3 -11   3       22.50       19.62      4.21 o 
  -2 -11   3      142.48      134.89      5.15 o 
  -1 -11   3       97.50      116.51      5.14 o 
   0 -11   3      871.93      803.37     11.87 o 
   1 -11   3        0.27       -0.43      2.43 o 
   2 -11   3      463.03      446.99     10.58 o 
   3 -11   3      543.91      486.93     20.47 o 
   4 -11   3       49.80       57.82     10.36 o 
   5 -11   3      625.77      576.67     25.56 o 
   6 -11   3        4.90        6.78      6.84 o 
  -5 -10   3      109.75      104.70      5.16 o 
  -4 -10   3      828.80      824.98     12.05 o 
  -3 -10   3       20.11       15.92      2.59 o 
  -2 -10   3      854.10      847.51      8.94 o 
  -1 -10   3      730.65      699.47      8.22 o 
   0 -10   3        5.28        5.49      2.32 o 
   1 -10   3      680.14      622.53      8.38 o 
   2 -10   3      669.23      645.74      8.55 o 
   3 -10   3       18.52       10.19      4.05 o 
   4 -10   3      480.26      468.48     12.10 o 
   5 -10   3      151.81      157.86     20.81 o 
   6 -10   3       13.55       10.03      6.20 o 
  -6  -9   3        4.30        3.38      4.36 o 
  -5  -9   3      207.01      215.22      6.54 o 
  -4  -9   3       92.17       93.67      3.77 o 
  -3  -9   3       17.93       22.28      2.15 o 
  -2  -9   3      724.88      710.01      6.97 o 
  -1  -9   3      447.88      442.45      4.82 o 
   0  -9   3      128.48      132.37      2.84 o 
   1  -9   3      764.79      745.40      8.32 o 
   2  -9   3       77.90       81.41      3.61 o 
   3  -9   3       46.65       49.84      3.87 o 
   4  -9   3      317.88      312.78      8.38 o 
   5  -9   3      136.24      161.44     19.03 o 
   6  -9   3       94.21       93.76     14.45 o 
  -6  -8   3      115.39      114.46      5.35 o 
  -5  -8   3      358.19      345.70      7.37 o 
  -4  -8   3       20.91       15.35      2.38 o 
  -3  -8   3      558.14      530.34      6.42 o 
  -2  -8   3      507.49      487.87      4.92 o 
  -1  -8   3       97.15      111.37      2.50 o 
   0  -8   3      649.10      637.04      5.54 o 
   1  -8   3      944.01      877.60      6.23 o 
   2  -8   3        0.79       -0.50      1.64 o 
   3  -8   3     1301.40     1250.95     16.18 o 
   4  -8   3      330.11      328.20      8.11 o 
   5  -8   3       17.68       13.09      4.34 o 
   6  -8   3      812.46      838.46     30.57 o 
  -7  -7   3       43.12       42.15      4.78 o 
  -6  -7   3       84.47       89.60      4.65 o 
  -5  -7   3       23.48       23.35      3.37 o 
  -4  -7   3        6.03        4.06      2.08 o 
  -3  -7   3      180.73      164.80      3.34 o 
  -2  -7   3      322.18      311.96      3.60 o 
  -1  -7   3      253.47      316.51      3.27 o 
   0  -7   3     1023.54      994.25      6.80 o 
   1  -7   3     1303.49     1433.79      8.87 o 
   2  -7   3      154.03      144.93      3.04 o 
   3  -7   3     1196.51     1242.01     11.57 o 
   4  -7   3        0.65        1.05      2.47 o 
   5  -7   3       37.26       39.10      6.17 o 
   6  -7   3      532.50      508.22     20.29 o 
  -7  -6   3       54.41       54.99      4.44 o 
  -6  -6   3       87.86       86.97      4.29 o 
  -5  -6   3       77.02       83.23      3.34 o 
  -4  -6   3      545.67      514.33      5.88 o 
  -3  -6   3     1275.59     1313.07     10.06 o 
  -2  -6   3      125.14      126.79      2.22 o 
  -1  -6   3     2116.74     2179.89     14.06 o 
   0  -6   3      856.59      856.80      5.88 o 
   1  -6   3      851.20      944.21      5.97 o 
   2  -6   3     2114.23     2134.71     16.24 o 
   3  -6   3       78.02       68.67      2.24 o 
   4  -6   3      399.09      359.10      6.21 o 
   5  -6   3      164.98      169.07      5.93 o 
  -8  -5   3      144.90      140.95      8.18 o 
  -7  -5   3      426.83      416.47     10.94 o 
  -6  -5   3       55.91       56.01      3.31 o 
  -5  -5   3       81.22       80.81      2.87 o 
  -4  -5   3     2108.99     2034.96     15.90 o 
  -3  -5   3      235.79      228.00      3.06 o 
  -2  -5   3     1445.86     1439.52      9.27 o 
  -1  -5   3      876.39      886.14      6.07 o 
   0  -5   3      188.08      221.82      2.16 o 
   1  -5   3      280.01      238.20      2.23 o 
   2  -5   3     4164.21     4485.27     30.53 o 
   3  -5   3       19.99       24.88      1.56 o 
   4  -5   3      856.72      870.89      8.48 o 
   5  -5   3      745.27      746.90     10.12 o 
   6  -5   3        5.16        9.73      9.99 o 
  -8  -4   3       61.15       32.54      8.56 o 
  -7  -4   3       60.46       58.31      4.07 o 
  -6  -4   3       35.58       29.59      2.57 o 
  -5  -4   3       60.54       58.96      2.19 o 
  -4  -4   3     1210.98     1220.21     11.30 o 
  -3  -4   3      272.94      261.41      3.07 o 
  -2  -4   3      558.64      513.99      4.17 o 
  -1  -4   3      225.24      244.12      2.18 o 
   0  -4   3     2360.88     2514.21     14.91 o 
   1  -4   3       18.44       23.23      0.91 o 
   2  -4   3      199.51      232.11      3.03 o 
   3  -4   3       49.08       38.68      1.51 o 
   4  -4   3       36.56       35.89      2.41 o 
   5  -4   3      322.62      332.73      5.79 o 
   6  -4   3      203.19      210.61     18.53 o 
   7  -4   3      261.14      285.84     23.09 o 
  -8  -3   3      848.23      858.68     15.99 o 
  -7  -3   3        8.62        5.13      3.57 o 
  -6  -3   3     1648.84     1603.59     17.05 o 
  -5  -3   3      762.15      735.94      7.04 o 
  -4  -3   3      146.65      134.55      2.41 o 
  -3  -3   3     6146.63     6177.82     39.61 o 
  -2  -3   3       14.39       12.91      0.80 o 
  -1  -3   3     1128.22     1133.53      7.37 o 
   0  -3   3      941.25     1026.08      7.12 o 
   1  -3   3     3316.48     3513.26     23.60 o 
   2  -3   3      207.09      218.16      3.02 o 
   3  -3   3     2679.89     2622.40     21.11 o 
   4  -3   3      368.52      365.89      4.98 o 
   5  -3   3      353.03      333.44      5.67 o 
   6  -3   3      312.29      318.56     22.65 o 
   7  -3   3       82.57       87.09     15.96 o 
  -8  -2   3      125.59      129.31      6.84 o 
  -7  -2   3      479.00      466.83      9.88 o 
  -6  -2   3     1248.77     1234.47     11.95 o 
  -5  -2   3      110.68      108.74      3.14 o 
  -4  -2   3     1939.13     1914.60     14.63 o 
  -3  -2   3      818.44      776.82      6.24 o 
  -2  -2   3      165.36      182.24      2.33 o 
  -1  -2   3     1195.06     1256.58      8.16 o 
   0  -2   3     2037.49     2311.18     18.74 o 
   1  -2   3      151.35      139.69      1.90 o 
   2  -2   3     2909.91     2966.29     23.70 o 
   3  -2   3      934.10      896.19      8.14 o 
   4  -2   3       12.32       11.33      1.48 o 
   5  -2   3     1258.01     1207.60     13.71 o 
   6  -2   3      190.45      192.30      5.29 o 
   7  -2   3       79.87       75.48     11.40 o 
  -8  -1   3      476.17      461.80      9.12 o 
  -7  -1   3      244.81      257.04      7.22 o 
  -6  -1   3       30.36       29.74      2.59 o 
  -5  -1   3      436.86      436.08      6.23 o 
  -4  -1   3      499.03      446.72      5.25 o 
  -3  -1   3      312.88      281.61      5.04 o 
  -2  -1   3     3087.25     3172.91     23.15 o 
  -1  -1   3     1457.31     1466.58     11.56 o 
   0  -1   3       40.85       48.13      1.35 o 
   1  -1   3     1458.59     1582.90     11.24 o 
   2  -1   3     2212.18     2210.15     17.47 o 
   3  -1   3        3.18        4.73      1.14 o 
   4  -1   3     1206.13     1230.59     11.36 o 
   5  -1   3      373.03      365.82      6.12 o 
   6  -1   3       58.14       56.59      3.95 o 
   7  -1   3       45.46       57.99      7.69 o 
   8  -1   3       52.17       41.21     16.03 o 
  -8   0   3      298.68      305.12      9.35 o 
  -7   0   3      385.34      390.33      7.63 o 
  -6   0   3        0.85       -3.12      2.60 o 
  -5   0   3     1379.44     1330.82     15.25 o 
  -4   0   3      677.18      668.94      9.46 o 
  -3   0   3       15.26       15.23      1.31 o 
  -2   0   3     3332.69     3390.19     26.17 o 
  -1   0   3     3837.89     4023.40     34.06 o 
   0   0   3     2342.60     2500.10     18.50 o 
   1   0   3     3046.56     3109.50     22.06 o 
   2   0   3      361.90      347.84      4.23 o 
   3   0   3      238.99      215.69      3.50 o 
   4   0   3      837.66      805.73      8.55 o 
   5   0   3      206.05      188.42      4.85 o 
   6   0   3      344.23      287.93      7.41 o 
   7   0   3       27.92       30.73      5.92 o 
  -8   1   3      265.64      269.64     12.85 o 
  -7   1   3       69.42       74.04      4.39 o 
  -6   1   3      459.38      446.09      7.47 o 
  -5   1   3     1157.11     1130.41     14.71 o 
  -4   1   3       14.19       11.83      2.25 o 
  -3   1   3      687.37      652.73      8.48 o 
  -2   1   3     2978.99     3002.62     26.27 o 
  -1   1   3     3342.63     3508.76     27.68 o 
   0   1   3     8749.92     9276.54     56.67 o 
   1   1   3     1833.26     1831.98     12.03 o 
   2   1   3       10.12        5.85      0.88 o 
   3   1   3     2100.45     2106.45     15.42 o 
   4   1   3      370.09      338.94      5.02 o 
   5   1   3       64.46       53.76      3.50 o 
   6   1   3      521.53      494.48      9.51 o 
   7   1   3      342.75      349.67      9.95 o 
  -8   2   3       15.91       21.32      6.63 o 
  -7   2   3       13.26        6.47      3.52 o 
  -6   2   3      502.60      491.69      9.40 o 
  -5   2   3     1144.19     1154.66     16.83 o 
  -4   2   3      574.15      565.09      7.46 o 
  -3   2   3     2111.51     2146.20     18.41 o 
  -2   2   3      343.54      317.94      4.02 o 
  -1   2   3       56.81       45.54      1.24 o 
   0   2   3     3077.17     3056.23     22.08 o 
   1   2   3      280.22      309.59      3.22 o 
   2   2   3       30.33       44.74      1.58 o 
   3   2   3     4049.00     4101.95     30.51 o 
   4   2   3      204.73      199.25      4.76 o 
   5   2   3      671.75      652.05      9.63 o 
   6   2   3      382.79      407.65      8.58 o 
   7   2   3       21.45       18.47      6.48 o 
  -8   3   3        3.90       -0.52      7.73 o 
  -7   3   3      417.79      429.95      9.75 o 
  -6   3   3      481.01      477.24      8.37 o 
  -5   3   3       14.23       13.92      2.25 o 
  -4   3   3     1592.84     1609.24     18.65 o 
  -3   3   3      385.62      349.43      4.10 o 
  -2   3   3     1121.21     1262.43      9.02 o 
  -1   3   3     5487.86     5629.94     32.80 o 
   0   3   3     5329.66     5682.08     34.92 o 
   1   3   3      736.48      777.07      6.41 o 
   2   3   3     2763.51     2785.43     18.86 o 
   3   3   3      910.03      884.89      8.13 o 
   4   3   3      346.70      352.21      6.38 o 
   5   3   3      963.11      929.84     13.29 o 
   6   3   3       64.45       65.87      5.10 o 
   7   3   3       66.94       77.61      6.65 o 
  -8   4   3       11.86        8.29      8.07 o 
  -7   4   3      351.14      365.87     10.40 o 
  -6   4   3      226.44      239.10      9.69 o 
  -5   4   3        9.64        6.92      2.07 o 
  -4   4   3     2946.89     3061.51     27.22 o 
  -3   4   3      240.76      243.74      3.61 o 
  -2   4   3      910.14      972.61      7.52 o 
  -1   4   3     4583.79     4702.56     26.27 o 
   0   4   3      369.71      447.78      3.98 o 
   1   4   3     1424.29     1412.96      9.53 o 
   2   4   3      273.35      236.47      3.65 o 
   3   4   3        1.01        4.24      1.95 o 
   4   4   3      347.76      336.67      6.11 o 
   5   4   3      187.29      187.43      6.58 o 
   6   4   3        4.36        0.99      4.50 o 
  -8   5   3       87.30      113.26     11.57 o 
  -7   5   3      199.76      213.16     10.36 o 
  -6   5   3       81.38       84.43      5.10 o 
  -5   5   3      776.41      794.91     11.99 o 
  -4   5   3      105.48      105.03      3.13 o 
  -3   5   3       94.01       95.45      2.20 o 
  -2   5   3      227.03      197.22      2.81 o 
  -1   5   3     1497.21     1514.41      9.45 o 
   0   5   3       20.32       17.57      1.51 o 
   1   5   3     2016.72     1943.12     13.61 o 
   2   5   3      303.28      302.35      4.86 o 
   3   5   3       41.87       36.15      2.86 o 
   4   5   3      693.52      688.37      9.81 o 
   5   5   3      164.63      166.96      6.65 o 
   6   5   3       33.07       25.66      5.51 o 
  -8   6   3      171.31      191.63     14.00 o 
  -7   6   3       83.71       78.85     13.08 o 
  -6   6   3      251.20      229.23     13.26 o 
  -5   6   3     1074.36     1061.01     25.69 o 
  -4   6   3       55.22       53.60      2.94 o 
  -3   6   3     1729.39     1691.34     18.50 o 
  -2   6   3     1628.59     1624.18     12.17 o 
  -1   6   3      251.70      253.13      3.32 o 
   0   6   3     1291.14     1310.75      9.78 o 
   1   6   3      441.57      418.27      5.03 o 
   2   6   3      169.33      165.60      5.01 o 
   3   6   3      326.19      320.96      6.21 o 
   4   6   3      161.35      156.95      5.80 o 
   5   6   3       15.44       19.28      4.83 o 
   6   6   3      107.48      101.23      7.80 o 
  -7   7   3      178.79      189.65     13.47 o 
  -6   7   3      777.31      801.25     18.38 o 
  -5   7   3       42.58       46.21      3.76 o 
  -4   7   3     1404.57     1365.34     18.33 o 
  -3   7   3      325.35      316.25      6.87 o 
  -2   7   3      696.62      674.70      8.61 o 
  -1   7   3      399.83      375.02      6.02 o 
   0   7   3       29.07       29.66      2.61 o 
   1   7   3        6.07        6.90      2.22 o 
   2   7   3      252.62      243.12      6.18 o 
   3   7   3      248.45      245.33      6.32 o 
   4   7   3        0.20       -4.98      4.08 o 
   5   7   3      152.65      168.02      7.78 o 
  -7   8   3      124.79      132.28     25.10 o 
  -6   8   3        3.27       -2.80      8.17 o 
  -5   8   3        2.86        0.60      5.14 o 
  -4   8   3       16.31       12.87      4.45 o 
  -3   8   3      335.78      327.95      7.46 o 
  -2   8   3       39.94       39.57      3.32 o 
  -1   8   3      194.75      187.48      8.81 o 
   0   8   3      412.91      407.12      6.62 o 
   1   8   3      151.36      140.72      5.16 o 
   2   8   3      706.41      707.54     10.85 o 
   3   8   3      230.83      221.40      6.45 o 
   4   8   3       14.15        8.71      4.82 o 
  -6   9   3       81.89       75.42     11.25 o 
  -5   9   3       93.83       91.04      6.51 o 
  -4   9   3      219.13      231.03      8.69 o 
  -3   9   3        0.23       -7.74      4.00 o 
  -2   9   3      369.94      365.05      8.52 o 
  -1   9   3      634.54      637.76     10.30 o 
   0   9   3      193.02      185.69      5.96 o 
   1   9   3      408.86      409.28      8.92 o 
   2   9   3      196.99      212.22      7.34 o 
   3   9   3      352.35      364.40     10.22 o 
   4   9   3        4.43       14.38      6.59 o 
  -5  10   3      362.45      369.24     13.93 o 
  -4  10   3      134.94      133.54      7.00 o 
  -3  10   3      583.70      576.78     13.53 o 
  -2  10   3      372.24      370.13      9.72 o 
  -1  10   3       44.56       43.28      4.84 o 
   0  10   3      179.29      197.61      7.50 o 
   1  10   3      544.12      549.07     12.08 o 
   2  10   3      164.88      165.99      7.93 o 
   3  10   3      840.33      867.38     16.16 o 
  -4  11   3       75.91       76.39      7.49 o 
  -3  11   3      249.07      208.17     10.05 o 
  -2  11   3      226.24      249.35      9.05 o 
  -1  11   3      155.38      136.24      7.91 o 
   0  11   3      130.12      143.83      6.14 o 
   1  11   3        6.41        6.50      5.67 o 
  -2  12   3       23.08       17.29      8.31 o 
  -1  12   3      409.44      388.08     11.58 o 
  -1 -14   4      117.43      128.27      8.49 o 
   0 -14   4       59.17       68.86      5.67 o 
   1 -14   4      600.07      636.12     14.80 o 
   2 -14   4       82.00      113.41      8.11 o 
   3 -14   4       52.26       59.24      7.31 o 
  -3 -13   4       12.71        9.93      4.83 o 
  -2 -13   4      107.39      111.37      6.82 o 
  -1 -13   4       35.61       29.79      6.07 o 
   0 -13   4       67.61       57.61      5.02 o 
   1 -13   4      593.34      589.74     20.14 o 
   2 -13   4       22.23       13.43      5.54 o 
   3 -13   4       19.31       19.50      6.83 o 
   4 -13   4      408.23      410.95     14.52 o 
  -4 -12   4       89.42       86.47      6.51 o 
  -3 -12   4       64.38       68.94      5.23 o 
  -2 -12   4      143.24      160.34      5.71 o 
  -1 -12   4       38.88       24.63      4.87 o 
   0 -12   4       23.97       26.29      4.11 o 
   1 -12   4      760.22      686.74     11.67 o 
   2 -12   4       26.23       36.35      5.48 o 
   3 -12   4      160.42      165.20      9.08 o 
   4 -12   4      279.44      239.28     10.64 o 
   5 -12   4       89.85       86.27     14.05 o 
  -5 -11   4       16.16       15.78      4.36 o 
  -4 -11   4       84.42       89.86      4.52 o 
  -3 -11   4      672.08      659.15      9.02 o 
  -2 -11   4       42.80       50.40      3.91 o 
  -1 -11   4      458.28      438.08      7.74 o 
   0 -11   4     1245.98     1224.00     15.62 o 
   1 -11   4       42.92       33.03      3.17 o 
   2 -11   4      672.59      643.74     11.71 o 
   3 -11   4       71.98       87.19      6.99 o 
   4 -11   4       19.92       21.37      5.77 o 
   5 -11   4      143.79      135.66     10.02 o 
   6 -11   4      206.84      215.42     11.64 o 
  -6 -10   4      125.18      151.43      7.27 o 
  -5 -10   4        7.04        3.49      4.22 o 
  -4 -10   4      143.31      170.03      4.78 o 
  -3 -10   4      172.84      184.35      4.71 o 
  -2 -10   4        3.42        5.67      2.06 o 
  -1 -10   4       31.36       29.28      2.45 o 
   0 -10   4      578.49      566.58      8.57 o 
   1 -10   4       16.05       12.88      2.57 o 
   2 -10   4      499.36      491.35      8.69 o 
   3 -10   4      155.87      161.54      6.75 o 
   4 -10   4        1.88        1.43      4.66 o 
   5 -10   4      239.54      228.75     11.20 o 
   6 -10   4       89.33       80.77      8.20 o 
  -6  -9   4        4.87        2.52      4.55 o 
  -5  -9   4      205.22      210.23      8.50 o 
  -4  -9   4      160.09      162.00      4.62 o 
  -3  -9   4      141.13      145.28      4.73 o 
  -2  -9   4      216.82      211.72      4.40 o 
  -1  -9   4      194.52      177.65      3.05 o 
   0  -9   4       14.62       21.41      1.76 o 
   1  -9   4      413.58      400.06      5.32 o 
   2  -9   4      573.32      554.15      7.91 o 
   3  -9   4      124.62      110.25      4.85 o 
   4  -9   4      301.17      312.77      9.96 o 
   5  -9   4       96.16      107.85      8.23 o 
   6  -9   4       47.70       50.59      6.97 o 
  -7  -8   4        4.69        0.85      4.20 o 
  -6  -8   4       16.13       17.48      3.82 o 
  -5  -8   4       23.10       21.54      3.26 o 
  -4  -8   4      156.72      161.46      4.07 o 
  -3  -8   4        2.96        2.14      1.84 o 
  -2  -8   4      433.16      426.64      4.69 o 
  -1  -8   4      743.80      784.67      6.42 o 
   0  -8   4      288.25      280.77      3.28 o 
   1  -8   4      563.87      584.81      4.67 o 
   2  -8   4      133.23      135.68      3.20 o 
   3  -8   4      228.98      241.79      5.55 o 
   4  -8   4      143.71      141.76      5.80 o 
   5  -8   4       37.39       38.85      6.18 o 
   6  -8   4        3.93        2.03      5.96 o 
  -7  -7   4       54.19       48.42      4.52 o 
  -6  -7   4       52.02       56.28      4.11 o 
  -5  -7   4      691.33      685.60      8.60 o 
  -4  -7   4        3.47        4.36      2.10 o 
  -3  -7   4     1371.00     1373.54     12.25 o 
  -2  -7   4      229.48      225.30      3.06 o 
  -1  -7   4      478.66      510.02      4.32 o 
   0  -7   4      592.37      567.54      4.42 o 
   1  -7   4       82.80       74.61      1.62 o 
   2  -7   4        2.06        5.20      1.70 o 
   3  -7   4      952.00      974.25     10.83 o 
   4  -7   4      143.01      159.17      5.34 o 
   5  -7   4      146.31      138.66      6.92 o 
  -7  -6   4      422.14      425.15      8.63 o 
  -6  -6   4      240.40      244.93      5.95 o 
  -5  -6   4      100.85       98.62      3.61 o 
  -4  -6   4      137.06      135.15      3.24 o 
  -3  -6   4     1172.64     1143.43      8.99 o 
  -2  -6   4      180.42      202.16      2.47 o 
  -1  -6   4     2343.68     2396.59     14.02 o 
   0  -6   4     2425.22     2583.96     15.36 o 
   1  -6   4      754.83      865.10      5.98 o 
   2  -6   4      152.92      121.30      2.58 o 
   3  -6   4      833.98      828.28      8.35 o 
   4  -6   4       26.36       25.33      3.11 o 
   5  -6   4      188.78      185.54      6.57 o 
   6  -6   4     1010.14     1031.31     37.25 o 
  -8  -5   4       16.82       12.56      5.72 o 
  -7  -5   4      166.85      181.93      6.57 o 
  -6  -5   4      467.39      457.57      6.57 o 
  -5  -5   4      807.92      753.38      8.28 o 
  -4  -5   4      615.39      625.59      6.35 o 
  -3  -5   4       36.35       36.05      1.45 o 
  -2  -5   4     2954.27     3031.86     17.01 o 
  -1  -5   4       40.52       71.03      1.40 o 
   0  -5   4       11.80       15.82      0.86 o 
   1  -5   4      780.54      806.10      5.46 o 
   2  -5   4      492.54      472.00      5.05 o 
   3  -5   4      274.96      276.44      3.76 o 
   4  -5   4     2331.37     2313.87     26.96 o 
   5  -5   4       10.66       12.76      3.97 o 
   6  -5   4       24.69       13.45      6.29 o 
   7  -5   4      202.57      189.76     20.56 o 
  -8  -4   4       87.24       92.92      6.16 o 
  -7  -4   4      745.91      731.93     11.80 o 
  -6  -4   4       16.58       19.03      2.35 o 
  -5  -4   4     1997.39     1957.11     17.36 o 
  -4  -4   4      454.29      435.93      4.22 o 
  -3  -4   4       27.83       34.12      1.22 o 
  -2  -4   4     5776.52     5990.41     35.68 o 
  -1  -4   4      714.50      730.12      4.93 o 
   0  -4   4       75.37       75.80      1.33 o 
   1  -4   4     2981.65     3117.90     19.44 o 
   2  -4   4     1005.41     1024.63      8.66 o 
   3  -4   4        8.00        6.75      1.42 o 
   4  -4   4     2835.00     2784.60     31.43 o 
   5  -4   4       40.07       37.95      4.36 o 
   6  -4   4      118.80       99.54      5.70 o 
   7  -4   4      204.45      243.73     23.11 o 
  -8  -3   4      469.04      438.14      9.95 o 
  -7  -3   4        1.10        4.22      3.18 o 
  -6  -3   4     1030.05     1009.47     11.96 o 
  -5  -3   4      220.27      210.25      4.54 o 
  -4  -3   4       73.23       70.04      1.76 o 
  -3  -3   4      226.85      203.22      2.52 o 
  -2  -3   4     5464.40     5586.23     33.18 o 
  -1  -3   4       32.83       31.58      0.95 o 
   0  -3   4     3058.66     3309.06     22.24 o 
   1  -3   4     2400.17     2492.96     17.85 o 
   2  -3   4        0.09       -0.66      1.15 o 
   3  -3   4     1726.76     1722.77     17.00 o 
   4  -3   4      849.16      819.62     10.00 o 
   5  -3   4       38.06       36.39      3.62 o 
   6  -3   4      391.98      382.55      9.92 o 
   7  -3   4      206.17      244.72     23.39 o 
  -8  -2   4       11.32       19.56      3.94 o 
  -7  -2   4        9.18       11.32      3.16 o 
  -6  -2   4     1566.14     1536.90     14.76 o 
  -5  -2   4       14.12       13.54      1.64 o 
  -4  -2   4      705.69      684.63      6.26 o 
  -3  -2   4     1366.40     1338.11     10.14 o 
  -2  -2   4     1104.49     1070.27      7.93 o 
  -1  -2   4     3005.29     3258.15     21.12 o 
   0  -2   4     5516.36     5855.91     38.70 o 
   1  -2   4        3.45        4.85      0.81 o 
   2  -2   4     2494.92     2611.48     27.20 o 
   3  -2   4     1371.16     1325.72     11.90 o 
   4  -2   4        7.37        5.81      1.90 o 
   5  -2   4      616.02      620.82     13.03 o 
   6  -2   4      229.56      234.13      7.30 o 
   7  -2   4       33.55       38.92     15.08 o 
  -8  -1   4       23.68       26.04      4.93 o 
  -7  -1   4       90.11       92.63      4.78 o 
  -6  -1   4      744.92      749.96      9.49 o 
  -5  -1   4      104.59      108.52      2.84 o 
  -4  -1   4     1243.10     1183.26     11.82 o 
  -3  -1   4     1956.64     1976.66     15.95 o 
  -2  -1   4      112.06      115.36      2.09 o 
  -1  -1   4     5260.56     5582.17     36.81 o 
   0  -1   4     1726.65     1831.94     12.86 o 
   1  -1   4        5.50        3.89      0.83 o 
   2  -1   4     3500.29     3513.07     27.36 o 
   3  -1   4      299.44      280.80      4.74 o 
   4  -1   4      119.48      121.49      4.09 o 
   5  -1   4      268.26      259.91      7.32 o 
   6  -1   4      179.84      174.27      9.18 o 
   7  -1   4        4.32        0.42      4.81 o 
  -8   0   4       64.83       73.26      5.66 o 
  -7   0   4      241.08      234.86      6.37 o 
  -6   0   4      115.65      120.30      4.81 o 
  -5   0   4       98.25      106.94      6.25 o 
  -4   0   4     1736.47     1655.43     17.24 o 
  -3   0   4      338.37      333.46      4.46 o 
  -2   0   4      395.04      403.70      5.34 o 
  -1   0   4     3952.85     4138.64     27.28 o 
   0   0   4      213.29      241.63      2.80 o 
   1   0   4      227.96      229.28      2.78 o 
   2   0   4     1918.53     1909.00     14.60 o 
   3   0   4      508.21      534.18      6.79 o 
   4   0   4      574.00      558.81      8.73 o 
   5   0   4     1629.49     1588.95     26.13 o 
   6   0   4        1.69        4.21      4.84 o 
   7   0   4      548.26      528.44     12.38 o 
  -8   1   4      136.92      161.81      6.71 o 
  -7   1   4      346.77      343.75      7.36 o 
  -6   1   4       26.18       26.35      3.83 o 
  -5   1   4     1428.61     1419.19     17.82 o 
  -4   1   4      408.64      387.07      6.01 o 
  -3   1   4      581.45      562.53      8.13 o 
  -2   1   4      485.35      455.02      5.17 o 
  -1   1   4      813.87      829.41      5.93 o 
   0   1   4       30.53       26.92      1.15 o 
   1   1   4     3080.03     3131.57     20.89 o 
   2   1   4      500.10      488.86      4.82 o 
   3   1   4      427.72      400.90      4.83 o 
   4   1   4      789.89      803.95     10.41 o 
   5   1   4       22.01       27.26      4.21 o 
   6   1   4       52.27       47.87      5.32 o 
   7   1   4      156.37      201.23      9.03 o 
  -8   2   4      152.53      162.61      6.73 o 
  -7   2   4       34.12       38.40      3.86 o 
  -6   2   4       25.29       27.28      4.34 o 
  -5   2   4      499.74      474.98      9.56 o 
  -4   2   4     1533.80     1700.35     18.33 o 
  -3   2   4     2496.60     2539.26     20.09 o 
  -2   2   4     4964.28     5455.93     34.98 o 
  -1   2   4      336.32      351.41      3.26 o 
   0   2   4     7701.18     8269.46     52.63 o 
   1   2   4     2510.94     2569.71     17.34 o 
   2   2   4      392.32      450.70      4.64 o 
   3   2   4     1197.61     1145.07     13.66 o 
   4   2   4      617.91      599.68      9.02 o 
   5   2   4        7.70        5.79      3.75 o 
   6   2   4      906.38      838.34     23.22 o 
   7   2   4      119.36      135.66     11.02 o 
  -8   3   4      202.32      217.01      9.32 o 
  -7   3   4       11.29        9.97      5.00 o 
  -6   3   4     1377.06     1410.88     18.60 o 
  -5   3   4        7.08       -0.78      2.50 o 
  -4   3   4      845.55      884.23     10.56 o 
  -3   3   4     1263.62     1197.80     11.28 o 
  -2   3   4      916.50     1036.65      7.96 o 
  -1   3   4      280.87      306.05      3.32 o 
   0   3   4     2174.46     2211.32     14.34 o 
   1   3   4       95.05      108.19      2.39 o 
   2   3   4      487.28      468.33      5.13 o 
   3   3   4      275.01      256.61      4.58 o 
   4   3   4        9.13        5.83      2.78 o 
   5   3   4       19.27       20.71      4.48 o 
   6   3   4      196.77      221.84      8.76 o 
  -8   4   4      242.70      257.14     11.99 o 
  -7   4   4      134.99      165.98      8.21 o 
  -6   4   4      109.86      118.60      6.79 o 
  -5   4   4       23.85       23.34      3.59 o 
  -4   4   4      931.70      908.97      9.79 o 
  -3   4   4      820.94      840.58      6.79 o 
  -2   4   4     2302.52     2473.04     18.26 o 
  -1   4   4       69.24       59.19      1.55 o 
   0   4   4      596.81      556.41      4.89 o 
   1   4   4      274.62      261.52      3.33 o 
   2   4   4      379.41      336.35      5.06 o 
   3   4   4      430.78      424.32      6.60 o 
   4   4   4      103.77      101.08      4.76 o 
   5   4   4      400.03      422.73     10.18 o 
   6   4   4       80.23       71.82      6.96 o 
  -8   5   4      146.61      156.30     10.81 o 
  -7   5   4      575.97      585.35     12.63 o 
  -6   5   4       86.44       96.84      5.21 o 
  -5   5   4      610.78      623.02     10.75 o 
  -4   5   4     1875.04     1877.19     15.96 o 
  -3   5   4        0.14       -0.95      1.60 o 
  -2   5   4     2033.53     2011.79     13.58 o 
  -1   5   4      901.31      885.09      6.72 o 
   0   5   4        0.63        0.67      1.43 o 
   1   5   4     1461.24     1460.36     11.08 o 
   2   5   4      263.42      256.77      5.08 o 
   3   5   4       18.57       17.59      2.46 o 
   4   5   4      276.92      274.40      8.82 o 
   5   5   4      251.42      266.44     11.72 o 
   6   5   4       70.01       68.69      7.21 o 
  -7   6   4        9.01       -0.24      3.53 o 
  -6   6   4     1197.01     1244.63     19.23 o 
  -5   6   4      321.40      314.39      5.35 o 
  -4   6   4      292.04      290.79      7.63 o 
  -3   6   4     1022.61      988.33     12.61 o 
  -2   6   4       71.56       69.98      2.79 o 
  -1   6   4      104.01       90.34      2.96 o 
   0   6   4      162.01      161.33      3.71 o 
   1   6   4      595.52      613.94      6.19 o 
   2   6   4       11.85       10.64      2.52 o 
   3   6   4      528.56      524.07     10.12 o 
   4   6   4      295.83      294.40      8.70 o 
   5   6   4        8.82       12.05      5.59 o 
  -7   7   4       60.91       65.44     11.03 o 
  -6   7   4       61.90       66.83      8.03 o 
  -5   7   4      106.90      113.31      7.80 o 
  -4   7   4        1.87        3.85      3.44 o 
  -3   7   4      150.96      176.48      5.71 o 
  -2   7   4      866.24      847.69     11.36 o 
  -1   7   4        8.47        6.19      2.00 o 
   0   7   4      880.94      876.70      9.68 o 
   1   7   4      369.88      357.17      6.49 o 
   2   7   4      238.98      247.85      9.07 o 
   3   7   4      203.28      196.93      5.83 o 
   4   7   4        8.29        4.36      4.69 o 
  -7   8   4       43.99       31.86     10.66 o 
  -6   8   4      249.92      261.43     12.38 o 
  -5   8   4       87.90       97.83      6.32 o 
  -4   8   4      480.37      469.33     11.29 o 
  -3   8   4      661.40      647.74     11.79 o 
  -2   8   4        0.61        1.15      2.95 o 
  -1   8   4      850.32      835.61     11.85 o 
   0   8   4      292.95      298.75      6.65 o 
   1   8   4        0.54       -7.47      4.15 o 
   2   8   4      446.53      471.19      9.77 o 
   3   8   4      442.80      460.29     10.33 o 
   4   8   4      168.50      195.83      9.79 o 
  -6   9   4      112.69       82.32     12.00 o 
  -5   9   4      157.34      152.05      8.03 o 
  -4   9   4      538.06      550.10     12.96 o 
  -3   9   4      312.44      317.70      8.19 o 
  -2   9   4      300.96      317.02      7.63 o 
  -1   9   4     1316.10     1300.72     21.41 o 
   0   9   4       22.49       17.91      3.99 o 
   1   9   4      469.07      494.72     11.34 o 
   2   9   4      221.40      231.94      8.68 o 
   3   9   4       71.69       66.99      6.69 o 
  -5  10   4      105.13      104.80      7.18 o 
  -4  10   4      165.81      188.02      8.13 o 
  -3  10   4        2.91       -2.94      5.37 o 
  -2  10   4      354.43      345.31      8.90 o 
  -1  10   4      149.08      158.99      7.62 o 
   0  10   4      181.38      188.49      6.61 o 
   1  10   4       72.52       80.19      6.77 o 
   2  10   4       49.35       46.53      8.20 o 
  -3  11   4      302.16      288.35     11.58 o 
  -2  11   4      213.25      238.03      9.26 o 
  -1  11   4       54.39       53.15      5.82 o 
   0  11   4      602.02      557.34     11.82 o 
  -2 -14   5        3.28        4.16      5.50 o 
  -1 -14   5        6.77       13.52      5.40 o 
   0 -14   5       94.57       92.97      9.84 o 
   1 -14   5       45.38       35.12      6.57 o 
   2 -14   5      200.60      224.16     15.23 o 
   3 -14   5      108.84       93.65     11.03 o 
  -3 -13   5      154.56      143.21      6.74 o 
  -2 -13   5       85.25      107.34      8.28 o 
  -1 -13   5      230.98      218.29      8.10 o 
   0 -13   5        0.77        1.53      2.92 o 
   1 -13   5      116.94      121.05      8.70 o 
   2 -13   5      138.07      121.31      7.49 o 
   3 -13   5       68.40       72.96      6.74 o 
   4 -13   5       12.93        7.10      8.44 o 
  -4 -12   5       22.20       14.67      3.95 o 
  -3 -12   5       77.29       77.51      6.64 o 
  -2 -12   5      650.98      634.21     10.03 o 
  -1 -12   5        3.75       -1.33      4.18 o 
   0 -12   5      109.31      101.51      5.63 o 
   1 -12   5      644.02      612.45     13.28 o 
   2 -12   5        0.50       -5.32      4.34 o 
   3 -12   5      318.55      304.40     11.38 o 
   4 -12   5       28.70       30.84     18.91 o 
   5 -12   5       30.13       15.37      8.18 o 
  -5 -11   5      100.73      115.15      5.05 o 
  -4 -11   5       56.31       50.13      3.70 o 
  -3 -11   5       13.63       16.32      2.70 o 
  -2 -11   5      107.32      106.77      7.65 o 
  -1 -11   5       65.90       71.36      3.95 o 
   0 -11   5      155.00      150.01      5.47 o 
   1 -11   5      617.77      593.63      9.66 o 
   2 -11   5        4.56        1.18      3.23 o 
   3 -11   5      264.95      232.85     14.51 o 
   4 -11   5      106.86      116.09      9.79 o 
   5 -11   5       72.17       66.61      8.78 o 
  -6 -10   5        3.08       -3.27      4.84 o 
  -5 -10   5        8.33        7.59      4.40 o 
  -4 -10   5      191.11      196.81      5.22 o 
  -3 -10   5      197.33      187.56      4.60 o 
  -2 -10   5       10.31       11.32      2.03 o 
  -1 -10   5     1353.87     1328.42     11.94 o 
   0 -10   5       18.73        7.57      2.43 o 
   1 -10   5       69.59       62.32      3.24 o 
   2 -10   5      656.79      641.01     10.09 o 
   3 -10   5        6.11       12.45      4.63 o 
   4 -10   5       46.73       51.49      7.39 o 
   5 -10   5       13.13        9.44      6.86 o 
   6 -10   5      153.43      169.48     10.34 o 
  -6  -9   5       25.06       24.07      4.38 o 
  -5  -9   5        2.96       -1.99      3.01 o 
  -4  -9   5      247.82      256.65      5.71 o 
  -3  -9   5      375.14      367.13      5.65 o 
  -2  -9   5      141.11      147.66      3.32 o 
  -1  -9   5      818.12      815.71      6.33 o 
   0  -9   5       88.56       92.24      2.48 o 
   1  -9   5      112.72      132.06      3.53 o 
   2  -9   5      497.83      457.84      7.17 o 
   3  -9   5       78.70       69.42      4.24 o 
   4  -9   5      204.27      199.45     14.33 o 
   5  -9   5      127.53      140.43      9.08 o 
   6  -9   5       11.71       14.38      8.40 o 
  -7  -8   5      229.33      230.96      7.28 o 
  -6  -8   5       26.83       24.40      3.83 o 
  -5  -8   5      323.98      313.90      6.72 o 
  -4  -8   5      120.28      127.73      3.87 o 
  -3  -8   5       81.44       83.97      3.42 o 
  -2  -8   5      408.75      399.16      4.65 o 
  -1  -8   5      154.68      156.49      2.69 o 
   0  -8   5      176.25      182.28      2.51 o 
   1  -8   5      427.08      411.48      4.49 o 
   2  -8   5       46.11       46.83      2.50 o 
   3  -8   5       21.15       15.95      2.88 o 
   4  -8   5       95.59      103.95     12.58 o 
   5  -8   5      153.89      170.96     11.38 o 
   6  -8   5       31.66       42.69      8.28 o 
  -7  -7   5       31.02       27.35      4.92 o 
  -6  -7   5      241.29      237.75      5.79 o 
  -5  -7   5      800.39      778.60      9.73 o 
  -4  -7   5      184.34      184.25      4.19 o 
  -3  -7   5     2112.38     2083.02     15.70 o 
  -2  -7   5     1213.40     1201.32      8.24 o 
  -1  -7   5       19.66       25.90      1.35 o 
   0  -7   5     1139.30     1108.46      7.52 o 
   1  -7   5     1094.28     1085.71      7.62 o 
   2  -7   5      108.10      115.90      2.95 o 
   3  -7   5      862.64      854.29      9.97 o 
   4  -7   5     1413.60     1422.28     18.77 o 
   5  -7   5       16.06       17.12      4.94 o 
   6  -7   5      650.98      622.71     20.32 o 
  -8  -6   5      165.32      155.16      7.58 o 
  -7  -6   5       15.17       15.71      3.54 o 
  -6  -6   5      647.64      631.83      9.06 o 
  -5  -6   5       49.09       54.48      3.82 o 
  -4  -6   5      295.20      289.13      4.42 o 
  -3  -6   5      669.43      618.65      5.36 o 
  -2  -6   5      196.30      198.67      2.47 o 
  -1  -6   5      245.35      231.76      2.58 o 
   0  -6   5     2234.98     2285.78     14.24 o 
   1  -6   5      357.59      386.16      3.70 o 
   2  -6   5     1235.18     1310.18     11.42 o 
   3  -6   5     1274.86     1252.03     11.71 o 
   4  -6   5       79.28       91.46      4.39 o 
   5  -6   5     1981.74     1923.82     32.70 o 
   6  -6   5       56.01       61.81      7.54 o 
  -8  -5   5        0.90       -1.28      4.76 o 
  -7  -5   5      174.75      170.99      6.37 o 
  -6  -5   5      282.16      287.57      5.90 o 
  -5  -5   5       25.86       26.02      2.29 o 
  -4  -5   5      625.67      612.81      5.46 o 
  -3  -5   5     1057.02     1013.13      7.48 o 
  -2  -5   5      199.52      219.32      2.26 o 
  -1  -5   5     2546.12     2626.58     14.85 o 
   0  -5   5     1936.00     1897.40     11.38 o 
   1  -5   5      203.46      197.88      2.44 o 
   2  -5   5     1732.46     1657.81     12.88 o 
   3  -5   5      114.59      116.22      3.83 o 
   4  -5   5       48.50       52.19      3.69 o 
   5  -5   5      819.19      800.58     16.94 o 
   6  -5   5       51.01       59.06      6.80 o 
   7  -5   5        9.57       31.10     14.74 o 
  -8  -4   5      225.14      232.93      8.05 o 
  -7  -4   5      289.27      280.17      6.86 o 
  -6  -4   5      158.79      157.80      4.88 o 
  -5  -4   5      693.55      673.65      6.44 o 
  -4  -4   5      650.71      629.41      5.63 o 
  -3  -4   5      336.86      321.02      3.13 o 
  -2  -4   5      206.39      180.91      2.19 o 
  -1  -4   5     5186.67     5424.63     29.29 o 
   0  -4   5      587.41      661.78      5.11 o 
   1  -4   5     3967.22     4320.69     25.88 o 
   2  -4   5     1596.46     1567.64     13.07 o 
   3  -4   5        0.78       -1.35      1.56 o 
   4  -4   5      662.22      620.08      9.90 o 
   5  -4   5      684.61      665.17     14.95 o 
   6  -4   5       63.54       68.85      7.04 o 
   7  -4   5       67.42       65.51     17.13 o 
  -8  -3   5      163.80      178.47      6.62 o 
  -7  -3   5       20.38       28.71      3.72 o 
  -6  -3   5      176.03      177.57      4.87 o 
  -5  -3   5     2439.67     2357.78     18.31 o 
  -4  -3   5      294.08      290.90      3.30 o 
  -3  -3   5      393.62      407.13      3.44 o 
  -2  -3   5     3475.15     3568.95     23.39 o 
  -1  -3   5      451.58      426.28      3.31 o 
   0  -3   5      266.63      260.17      3.07 o 
   1  -3   5     4721.64     5017.75     30.85 o 
   2  -3   5       86.57       77.57      1.88 o 
   3  -3   5      849.36      884.76     10.24 o 
   4  -3   5     1295.80     1279.62     16.90 o 
   5  -3   5       18.66       15.65      3.71 o 
   6  -3   5      221.02      231.58     16.12 o 
   7  -3   5       53.05       65.70     17.06 o 
  -8  -2   5       48.27       54.12      4.34 o 
  -7  -2   5       18.88       19.53      3.21 o 
  -6  -2   5       13.87       10.67      2.17 o 
  -5  -2   5     1138.81     1127.83     10.48 o 
  -4  -2   5        0.28        0.82      1.00 o 
  -3  -2   5      161.81      131.08      2.24 o 
  -2  -2   5     3196.73     3382.10     22.16 o 
  -1  -2   5      240.04      265.38      2.70 o 
   0  -2   5     2250.96     2345.81     16.86 o 
   1  -2   5       15.71       10.71      1.06 o 
   2  -2   5        1.68        0.58      0.95 o 
   3  -2   5       31.79       38.60      2.29 o 
   4  -2   5     1118.11     1102.61     15.31 o 
   5  -2   5      143.31      144.61      6.31 o 
   6  -2   5      550.40      535.37     13.16 o 
   7  -2   5      275.22      282.00     13.19 o 
  -8  -1   5       34.41       46.89      5.27 o 
  -7  -1   5       52.71       57.47      4.72 o 
  -6  -1   5      571.10      572.49      8.17 o 
  -5  -1   5      251.43      257.60      7.92 o 
  -4  -1   5     1030.14     1037.68     10.27 o 
  -3  -1   5      334.32      302.47      3.37 o 
  -2  -1   5      198.72      208.81      2.59 o 
  -1  -1   5       61.42       81.19      1.56 o 
   0  -1   5     3100.30     3335.21     22.84 o 
   1  -1   5     1304.75     1467.92      9.90 o 
   2  -1   5      877.67      886.01      7.56 o 
   3  -1   5     2579.65     2595.91     27.07 o 
   4  -1   5       30.34       25.19      3.07 o 
   5  -1   5      397.32      392.48     10.59 o 
   6  -1   5      131.87      123.58      7.68 o 
   7  -1   5        0.49       -3.68      7.15 o 
  -8   0   5       46.23       50.73      4.93 o 
  -7   0   5      265.24      285.42      7.49 o 
  -6   0   5       90.04       93.80      5.03 o 
  -5   0   5       12.90       14.70      3.10 o 
  -4   0   5      716.43      674.40      7.42 o 
  -3   0   5      514.34      507.69      4.79 o 
  -2   0   5       16.49       14.01      1.10 o 
  -1   0   5     2059.75     2127.43     14.25 o 
   0   0   5      613.52      614.89      5.26 o 
   1   0   5     1021.06     1057.73      8.49 o 
   2   0   5      429.87      404.27      4.04 o 
   3   0   5      205.56      181.87      3.99 o 
   4   0   5       29.60       25.81      3.31 o 
   5   0   5      407.63      395.95     11.54 o 
   6   0   5      225.20      217.41      8.26 o 
   7   0   5      150.58      138.18      8.05 o 
  -8   1   5        4.25        0.66      4.04 o 
  -7   1   5      391.71      390.94      9.10 o 
  -6   1   5      157.59      161.80      6.00 o 
  -5   1   5      484.55      472.29      7.47 o 
  -4   1   5     2574.84     2592.25     23.64 o 
  -3   1   5        1.84        4.36      1.83 o 
  -2   1   5     2275.77     2402.19     18.67 o 
  -1   1   5     3221.81     3490.45     21.02 o 
   0   1   5        9.22       10.51      1.17 o 
   1   1   5     2477.47     2536.12     17.28 o 
   2   1   5     1561.88     1598.94     11.15 o 
   3   1   5      106.02      112.85      3.32 o 
   4   1   5      974.84      955.45     12.24 o 
   5   1   5      182.94      186.17      6.83 o 
   6   1   5        2.35       -1.06      5.22 o 
   7   1   5      232.58      227.27     10.18 o 
  -8   2   5      472.32      485.68     13.06 o 
  -7   2   5       54.06       65.60      6.23 o 
  -6   2   5      601.73      625.02     10.12 o 
  -5   2   5      807.62      777.15     11.46 o 
  -4   2   5       25.36       16.95      1.45 o 
  -3   2   5     2077.37     2138.75     16.35 o 
  -2   2   5     1080.15     1086.21      9.16 o 
  -1   2   5     1459.91     1657.47     10.69 o 
   0   2   5      223.04      224.04      3.14 o 
   1   2   5      289.65      251.90      3.48 o 
   2   2   5        2.87        3.56      1.53 o 
   3   2   5      296.34      281.37      5.23 o 
   4   2   5      332.43      322.90      6.43 o 
   5   2   5       43.74       39.36      4.92 o 
   6   2   5       32.51       35.56      7.41 o 
  -8   3   5      139.36      152.16     10.15 o 
  -7   3   5       72.73       77.36      7.87 o 
  -6   3   5      681.26      676.06     14.49 o 
  -5   3   5      204.90      209.40      9.35 o 
  -4   3   5      158.85      160.32      3.30 o 
  -3   3   5     1336.85     1312.70      9.70 o 
  -2   3   5     1143.60     1112.04     11.14 o 
  -1   3   5     1986.07     2018.92     12.90 o 
   0   3   5      766.15      704.60      5.75 o 
   1   3   5      529.33      552.04      5.44 o 
   2   3   5      541.58      558.31      6.92 o 
   3   3   5      468.29      458.41      7.55 o 
   4   3   5      417.04      413.55      8.65 o 
   5   3   5      400.42      369.82      9.82 o 
   6   3   5      397.99      387.55     12.83 o 
  -8   4   5      260.18      266.41     15.04 o 
  -7   4   5      412.55      457.08     12.39 o 
  -6   4   5     1108.14     1123.41     17.45 o 
  -5   4   5        0.26        1.58      3.52 o 
  -4   4   5      479.93      460.20      5.44 o 
  -3   4   5     1694.23     1620.32     12.20 o 
  -2   4   5       49.89       58.97      2.28 o 
  -1   4   5     1085.43     1061.32      7.50 o 
   0   4   5      807.81      790.44      6.98 o 
   1   4   5      294.66      315.28      4.01 o 
   2   4   5     1855.06     1844.01     16.51 o 
   3   4   5      312.89      298.40      5.64 o 
   4   4   5       98.90      120.95      5.79 o 
   5   4   5       51.34       52.17      8.65 o 
   6   4   5       34.69       20.32      6.54 o 
  -8   5   5      458.92      502.13     12.04 o 
  -7   5   5      470.09      485.27     10.46 o 
  -6   5   5        4.60        6.21      4.18 o 
  -5   5   5     1590.87     1646.82     21.15 o 
  -4   5   5      151.93      159.95      4.03 o 
  -3   5   5        9.33        8.58      2.18 o 
  -2   5   5     1369.40     1402.52     12.29 o 
  -1   5   5      500.61      498.09      6.29 o 
   0   5   5       11.37        9.23      2.00 o 
   1   5   5      669.08      651.67      7.62 o 
   2   5   5     1123.54     1143.77     11.87 o 
   3   5   5        7.53        4.93      2.67 o 
   4   5   5      721.09      703.61     12.27 o 
   5   5   5      149.38      147.39      7.50 o 
  -7   6   5       13.02        9.38      4.98 o 
  -6   6   5       54.52       59.88      5.51 o 
  -5   6   5      155.17      157.46      9.55 o 
  -4   6   5      875.56      831.01     11.79 o 
  -3   6   5      153.78      162.91      5.05 o 
  -2   6   5     2736.83     2660.60     26.68 o 
  -1   6   5      390.08      410.66      7.12 o 
   0   6   5      251.05      235.95      4.73 o 
   1   6   5      545.15      560.11      8.60 o 
   2   6   5      207.71      204.44      6.85 o 
   3   6   5       59.00       51.23      3.82 o 
   4   6   5      180.76      185.57      7.41 o 
   5   6   5       63.84       64.08      6.64 o 
  -7   7   5      132.04      129.60     10.51 o 
  -6   7   5      134.53      125.69      9.73 o 
  -5   7   5      338.70      345.99      9.47 o 
  -4   7   5       43.09       41.04      4.67 o 
  -3   7   5      129.60      149.17      8.83 o 
  -2   7   5      816.74      852.18     11.78 o 
  -1   7   5      134.59      122.55      4.58 o 
   0   7   5      730.61      735.61     10.99 o 
   1   7   5      635.56      614.92     11.16 o 
   2   7   5        6.37        3.84      3.85 o 
   3   7   5      493.34      507.35     14.21 o 
   4   7   5       68.61       73.36      7.70 o 
  -6   8   5      386.25      392.54     15.03 o 
  -5   8   5      326.57      321.06     12.86 o 
  -4   8   5      175.46      185.75      7.27 o 
  -3   8   5     1395.21     1388.91     19.67 o 
  -2   8   5      101.86      116.47      6.44 o 
  -1   8   5      558.38      526.43      8.93 o 
   0   8   5      502.69      544.68      9.44 o 
   1   8   5       12.30        7.63      4.91 o 
   2   8   5       18.39       16.25      5.27 o 
   3   8   5      326.59      338.38     11.75 o 
  -5   9   5        5.02        1.20      5.56 o 
  -4   9   5      292.77      294.05     10.47 o 
  -3   9   5       68.49       93.11      6.44 o 
  -2   9   5        3.93        0.66      3.88 o 
  -1   9   5      253.67      257.07      8.14 o 
   0   9   5      478.51      447.19      9.71 o 
   1   9   5       80.95       72.83      6.54 o 
   2   9   5      401.14      418.69     14.15 o 
  -4  10   5      372.31      351.54     10.62 o 
  -3  10   5        1.10        2.36      5.50 o 
  -2  10   5      249.40      248.46      8.28 o 
  -1  10   5      228.90      267.32      8.70 o 
   0  10   5       36.58       37.01      5.29 o 
   1  10   5      367.52      362.97     13.26 o 
  -2 -14   6       21.58       10.67      5.59 o 
  -1 -14   6       71.75       75.94      6.42 o 
   0 -14   6       82.27       58.72      5.70 o 
   1 -14   6        1.43        2.57      5.68 o 
   2 -14   6      116.35      115.84      8.01 o 
   3 -14   6        4.40       -2.58      5.70 o 
  -3 -13   6        0.67        0.59      4.33 o 
  -2 -13   6      212.97      222.19      7.57 o 
  -1 -13   6      166.50      158.52      7.25 o 
   0 -13   6       19.63       17.00      4.56 o 
   1 -13   6       14.56        8.24      5.26 o 
   2 -13   6      141.15      153.35     15.65 o 
   3 -13   6       62.28       63.18      8.90 o 
   4 -13   6      108.00      111.06     11.44 o 
  -4 -12   6       44.14       43.17      4.08 o 
  -3 -12   6        4.77        1.30      3.90 o 
  -2 -12   6       54.10       63.07      4.84 o 
  -1 -12   6      265.72      263.48      8.13 o 
   0 -12   6      186.26      196.64      6.38 o 
   1 -12   6       26.08       14.74      3.56 o 
   2 -12   6      103.94       99.58      6.49 o 
   3 -12   6      121.51      106.85      6.72 o 
   4 -12   6        9.27      -11.17      7.16 o 
   5 -12   6        1.84       -3.48      7.68 o 
  -5 -11   6       47.58       39.50      4.06 o 
  -4 -11   6        0.63        3.31      3.28 o 
  -3 -11   6      252.49      252.32      5.74 o 
  -2 -11   6      325.85      325.47      6.44 o 
  -1 -11   6        1.03        2.02      3.60 o 
   0 -11   6     1588.78     1573.73     17.69 o 
   1 -11   6       14.60        6.22      2.91 o 
   2 -11   6        9.07       12.11      3.51 o 
   3 -11   6      314.94      312.14     10.48 o 
   4 -11   6       80.64       89.36      9.08 o 
   5 -11   6       17.93       11.23      7.61 o 
  -6 -10   6      267.98      275.93      8.02 o 
  -5 -10   6      137.79      142.48      5.58 o 
  -4 -10   6      151.55      152.06      5.01 o 
  -3 -10   6      207.95      225.12      4.88 o 
  -2 -10   6      135.75      135.16      3.37 o 
  -1 -10   6       15.99       17.54      1.99 o 
   0 -10   6      676.98      658.55      9.20 o 
   1 -10   6       76.26       68.34      3.60 o 
   2 -10   6       42.77       38.84      3.66 o 
   3 -10   6      741.04      708.04     14.79 o 
   4 -10   6       13.64        5.39     15.70 o 
   5 -10   6       51.86       47.79      7.80 o 
   6 -10   6       10.79        4.11      9.28 o 
  -6  -9   6       59.28       63.62      6.39 o 
  -5  -9   6       16.06        7.55      3.36 o 
  -4  -9   6      420.57      378.08      6.72 o 
  -3  -9   6      205.47      214.49      4.56 o 
  -2  -9   6       50.10       52.06      3.01 o 
  -1  -9   6      887.42      876.55      6.85 o 
   0  -9   6        9.28        8.12      1.33 o 
   1  -9   6       44.31       49.97      2.87 o 
   2  -9   6        9.48       10.07      2.40 o 
   3  -9   6      512.28      500.80     10.87 o 
   4  -9   6        5.04       -3.93      5.36 o 
   5  -9   6      439.31      438.88     14.56 o 
   6  -9   6       57.39       73.41     10.81 o 
  -7  -8   6      645.25      695.89     11.75 o 
  -6  -8   6       80.42       78.99      4.52 o 
  -5  -8   6      376.87      372.85      7.07 o 
  -4  -8   6      559.82      556.74      7.42 o 
  -3  -8   6      164.26      153.56      3.95 o 
  -2  -8   6      161.74      165.50      2.94 o 
  -1  -8   6     2258.52     2208.94     14.24 o 
   0  -8   6      504.87      503.80      4.77 o 
   1  -8   6      969.48      962.44      7.70 o 
   2  -8   6     1781.50     1723.36     16.50 o 
   3  -8   6      269.43      274.66      7.05 o 
   4  -8   6     1257.68     1195.04     21.80 o 
   5  -8   6      789.93      788.56     26.52 o 
   6  -8   6       16.55       27.09      8.87 o 
  -7  -7   6       49.38       59.80      5.90 o 
  -6  -7   6       10.35        8.83      3.17 o 
  -5  -7   6      294.06      286.97      5.73 o 
  -4  -7   6       99.37      102.51      3.37 o 
  -3  -7   6        1.67        4.54      1.50 o 
  -2  -7   6      984.14      977.34      6.98 o 
  -1  -7   6      683.90      669.35      5.28 o 
   0  -7   6       85.88       99.80      2.25 o 
   1  -7   6     2948.40     2913.78     19.15 o 
   2  -7   6       70.33       71.64      2.58 o 
   3  -7   6      856.05      847.95     12.83 o 
   4  -7   6      710.43      711.19     13.38 o 
   5  -7   6       42.84       43.61     12.21 o 
   6  -7   6      185.10      165.16     13.06 o 
  -8  -6   6       65.27       74.71      7.02 o 
  -7  -6   6        6.41        6.00      4.31 o 
  -6  -6   6      164.41      173.44      5.16 o 
  -5  -6   6      290.15      265.10      4.99 o 
  -4  -6   6       11.31       11.72      1.76 o 
  -3  -6   6      375.40      343.39      3.72 o 
  -2  -6   6     1262.96     1221.89      7.55 o 
  -1  -6   6       79.02       78.24      1.76 o 
   0  -6   6      953.83      965.03      7.10 o 
   1  -6   6      389.27      385.96      3.83 o 
   2  -6   6      192.65      203.88      3.32 o 
   3  -6   6      153.45      160.33      4.43 o 
   4  -6   6       98.04      109.00      6.91 o 
   5  -6   6       13.05       19.18      6.34 o 
   6  -6   6       84.20       91.54      8.86 o 
  -8  -5   6       23.74       16.32      5.08 o 
  -7  -5   6        6.65        5.79      3.59 o 
  -6  -5   6      418.83      410.30      6.13 o 
  -5  -5   6      415.59      414.67      5.58 o 
  -4  -5   6      280.17      270.44      3.81 o 
  -3  -5   6     1484.75     1470.58     10.21 o 
  -2  -5   6      238.92      230.87      2.40 o 
  -1  -5   6      409.92      407.36      3.62 o 
   0  -5   6     2072.36     2146.83     13.65 o 
   1  -5   6     1281.47     1427.65      9.77 o 
   2  -5   6     1735.62     1827.98     16.71 o 
   3  -5   6     1113.86     1100.42     10.85 o 
   4  -5   6        4.16        3.30      3.59 o 
   5  -5   6      257.39      242.98     18.14 o 
   6  -5   6      583.84      583.29     23.03 o 
  -8  -4   6        9.17        8.98      4.39 o 
  -7  -4   6      172.70      187.93      5.85 o 
  -6  -4   6       54.59       56.91      3.64 o 
  -5  -4   6       28.80       29.78      2.00 o 
  -4  -4   6     1326.43     1263.97      8.95 o 
  -3  -4   6      770.59      774.98      6.05 o 
  -2  -4   6      242.20      251.17      2.78 o 
  -1  -4   6     3286.77     3568.51     21.06 o 
   0  -4   6       20.79       45.56      1.43 o 
   1  -4   6      160.92      158.52      2.35 o 
   2  -4   6     1040.46     1099.97     10.81 o 
   3  -4   6        7.56        6.98      1.77 o 
   4  -4   6        7.09        4.05      2.93 o 
   5  -4   6      561.29      491.39     15.95 o 
   6  -4   6       18.36        8.85      6.63 o 
   7  -4   6       17.34       19.69      7.42 o 
  -8  -3   6      120.55      135.52      6.71 o 
  -7  -3   6      208.88      207.68      5.80 o 
  -6  -3   6      164.51      157.35      4.77 o 
  -5  -3   6      185.65      171.15      2.97 o 
  -4  -3   6      944.83      951.46      7.86 o 
  -3  -3   6     1727.99     1840.19     12.43 o 
  -2  -3   6       54.00       46.05      1.42 o 
  -1  -3   6       16.58       36.30      1.24 o 
   0  -3   6      100.77      119.75      2.03 o 
   1  -3   6       40.01       80.31      1.75 o 
   2  -3   6     1318.69     1310.79     10.71 o 
   3  -3   6       78.67       70.32      3.52 o 
   4  -3   6       10.54       13.13      3.30 o 
   5  -3   6      736.08      736.28     25.04 o 
   6  -3   6        1.44       -1.87      6.28 o 
   7  -3   6      309.76      313.26     15.00 o 
  -8  -2   6      457.29      485.92      8.44 o 
  -7  -2   6      125.34      128.17      4.81 o 
  -6  -2   6      356.41      351.50      6.48 o 
  -5  -2   6      430.83      414.64      6.20 o 
  -4  -2   6      334.16      336.42      3.66 o 
  -3  -2   6      793.84      768.34      5.95 o 
  -2  -2   6      816.17      838.33      6.67 o 
  -1  -2   6     2272.04     2640.32     16.96 o 
   0  -2   6     1243.22     1385.08      9.67 o 
   1  -2   6     3288.75     3658.34     23.78 o 
   2  -2   6       28.63       26.71      1.53 o 
   3  -2   6     1436.42     1434.22     13.73 o 
   4  -2   6      174.31      182.25      6.20 o 
   5  -2   6       23.73       21.53      5.04 o 
   6  -2   6      142.70      155.96     14.01 o 
   7  -2   6       76.21       72.58     10.19 o 
  -8  -1   6       41.06       37.89      4.86 o 
  -7  -1   6       84.79       93.19      5.32 o 
  -6  -1   6       20.36       19.57      3.04 o 
  -5  -1   6      649.06      630.74      7.62 o 
  -4  -1   6        8.91        8.37      1.62 o 
  -3  -1   6     2467.89     2489.17     16.18 o 
  -2  -1   6        8.01       11.27      1.08 o 
  -1  -1   6      463.88      507.72      4.23 o 
   0  -1   6       94.34       72.49      1.67 o 
   1  -1   6      461.22      458.89      4.50 o 
   2  -1   6       20.64       14.18      1.52 o 
   3  -1   6      973.59      988.81     11.11 o 
   4  -1   6      255.95      251.34      7.15 o 
   5  -1   6      156.08      143.80      8.00 o 
   6  -1   6      302.66      293.67     16.66 o 
  -8   0   6      119.40      131.18      6.11 o 
  -7   0   6      792.40      791.52     12.41 o 
  -6   0   6      634.32      598.84     11.55 o 
  -5   0   6       72.97       77.56      3.24 o 
  -4   0   6     1406.65     1394.08     11.59 o 
  -3   0   6     3333.83     3348.10     23.13 o 
  -2   0   6      122.69      114.52      2.71 o 
  -1   0   6     3107.81     3227.56     20.57 o 
   0   0   6     2359.98     2506.96     16.27 o 
   1   0   6      229.00      245.11      3.52 o 
   2   0   6     1444.57     1448.29     10.58 o 
   3   0   6      525.21      514.94      6.91 o 
   4   0   6        7.56        9.72      3.38 o 
   5   0   6      482.35      481.27     16.03 o 
   6   0   6      240.85      248.43     11.87 o 
  -8   1   6       63.67       72.13      5.31 o 
  -7   1   6      901.97      927.32     15.03 o 
  -6   1   6      152.74      157.12      6.24 o 
  -5   1   6     1035.30     1033.25     11.69 o 
  -4   1   6     1215.20     1192.66     15.46 o 
  -3   1   6       70.25       56.87      1.78 o 
  -2   1   6     1980.81     2039.45     15.75 o 
  -1   1   6      943.35      910.75      6.61 o 
   0   1   6       26.01       23.49      1.45 o 
   1   1   6     1330.92     1309.34     10.44 o 
   2   1   6      552.04      537.73      6.03 o 
   3   1   6       30.72       29.96      2.87 o 
   4   1   6      525.42      520.80      9.18 o 
   5   1   6      424.60      401.55     10.83 o 
   6   1   6       26.90       13.65      6.46 o 
  -8   2   6      281.53      298.90      9.80 o 
  -7   2   6      140.12      179.80      9.74 o 
  -6   2   6       73.23       73.94      4.41 o 
  -5   2   6      815.75      765.17     12.68 o 
  -4   2   6      321.33      325.10      5.16 o 
  -3   2   6      112.87      107.44      2.34 o 
  -2   2   6     1613.33     1544.21     16.69 o 
  -1   2   6      647.87      676.83      5.45 o 
   0   2   6       42.88       46.43      1.92 o 
   1   2   6     2354.34     2323.20     16.65 o 
   2   2   6      932.88      925.08      9.66 o 
   3   2   6      822.40      843.97     10.84 o 
   4   2   6     1151.48     1147.76     15.60 o 
   5   2   6        5.39       -1.58      4.65 o 
   6   2   6      238.27      224.71     10.64 o 
  -8   3   6      401.61      442.90     15.32 o 
  -7   3   6      265.04      269.81      8.04 o 
  -6   3   6      486.84      505.99     10.58 o 
  -5   3   6     1204.24     1168.77     14.68 o 
  -4   3   6       12.21        8.00      1.58 o 
  -3   3   6      278.24      262.92      3.71 o 
  -2   3   6     1688.65     1624.84     12.89 o 
  -1   3   6      184.93      200.92      2.95 o 
   0   3   6     1165.00     1138.10      8.51 o 
   1   3   6      658.24      641.70      6.16 o 
   2   3   6       30.66       34.58      2.88 o 
   3   3   6      299.55      308.17      6.63 o 
   4   3   6      362.94      366.41      8.73 o 
   5   3   6        1.45        4.40      8.27 o 
  -8   4   6       13.17        6.40      6.79 o 
  -7   4   6      297.14      293.50      9.09 o 
  -6   4   6      193.59      198.41      8.70 o 
  -5   4   6      215.36      228.57      9.67 o 
  -4   4   6      475.62      475.07      6.81 o 
  -3   4   6     1198.31     1158.00     11.49 o 
  -2   4   6      836.96      845.84      9.42 o 
  -1   4   6     2439.31     2416.05     19.00 o 
   0   4   6     1519.41     1527.51     13.31 o 
   1   4   6        6.44        8.14      2.03 o 
   2   4   6      972.46      975.70     10.67 o 
   3   4   6      670.32      647.64     11.25 o 
   4   4   6       18.29       11.39      4.61 o 
   5   4   6      307.15      321.33      9.80 o 
  -7   5   6      116.46      128.45      6.82 o 
  -6   5   6      347.17      357.52     10.92 o 
  -5   5   6       24.17       26.40      3.46 o 
  -4   5   6      747.78      726.27     10.06 o 
  -3   5   6      161.62      166.57      5.40 o 
  -2   5   6      559.01      549.12      7.60 o 
  -1   5   6     2103.91     2161.37     18.55 o 
   0   5   6      360.77      363.92      5.62 o 
   1   5   6        6.14        3.67      2.96 o 
   2   5   6      506.20      515.53      8.27 o 
   3   5   6      268.35      262.05      8.03 o 
   4   5   6       17.56        9.54      4.82 o 
  -7   6   6      120.00      135.87      8.02 o 
  -6   6   6      134.23      135.47     12.69 o 
  -5   6   6       77.49       88.64      5.11 o 
  -4   6   6      650.09      640.42     13.78 o 
  -3   6   6        3.06        2.19      3.02 o 
  -2   6   6      148.76      152.90      5.68 o 
  -1   6   6      966.65      928.18     17.27 o 
   0   6   6       63.09       62.81      3.24 o 
   1   6   6      129.31      134.07      8.46 o 
   2   6   6      235.17      239.58      7.19 o 
   3   6   6        0.07      -10.41      5.21 o 
   4   6   6       84.29       89.62      8.12 o 
  -6   7   6       50.13       43.84      8.40 o 
  -5   7   6     1266.40     1240.53     28.46 o 
  -4   7   6       72.48       87.36      8.00 o 
  -3   7   6      291.13      279.75      8.39 o 
  -2   7   6      499.40      533.74      9.94 o 
  -1   7   6      283.26      286.92      6.91 o 
   0   7   6      123.41      146.50      5.55 o 
   1   7   6      628.79      620.66     12.33 o 
   2   7   6      249.44      233.12      7.87 o 
   3   7   6       84.88       72.20      7.03 o 
  -6   8   6       91.66      108.37     12.59 o 
  -5   8   6      161.49      165.47      8.33 o 
  -4   8   6        1.87       -3.08      4.99 o 
  -3   8   6      234.99      245.17      8.51 o 
  -2   8   6      368.55      333.92      8.05 o 
  -1   8   6        4.53        6.01      3.99 o 
   0   8   6      473.66      494.99     11.10 o 
   1   8   6      146.30      150.31      7.56 o 
   2   8   6       21.55       25.76      5.99 o 
  -5   9   6        1.17       -8.52      5.81 o 
  -4   9   6      152.71      133.19      8.53 o 
  -3   9   6      381.48      424.53     10.08 o 
  -2   9   6        0.62       -2.89      4.20 o 
  -1   9   6      237.27      273.55      9.29 o 
   0   9   6      262.77      281.05      8.48 o 
   1   9   6        5.01       -5.35      7.34 o 
  -2  10   6      109.60      117.45      7.05 o 
  -1  10   6      202.56      200.75     11.46 o 
  -2 -14   7        1.40        6.71      5.37 o 
  -1 -14   7      121.93      137.50      8.11 o 
   0 -14   7       93.83      102.56      7.01 o 
   1 -14   7       27.53       18.35      6.02 o 
   2 -14   7      112.33      139.53     12.53 o 
  -4 -13   7       61.02       64.50      5.45 o 
  -3 -13   7      179.27      191.23     10.37 o 
  -2 -13   7        9.13        3.72      4.19 o 
  -1 -13   7      418.60      391.25     10.96 o 
   0 -13   7       62.19       58.57      5.45 o 
   1 -13   7       80.69       78.74      7.98 o 
   2 -13   7       76.84       83.39      6.71 o 
   3 -13   7        1.82       -4.12      6.11 o 
   4 -13   7        1.77       -2.89      9.66 o 
  -5 -12   7       85.03       87.57      5.22 o 
  -4 -12   7      131.99      151.15      5.59 o 
  -3 -12   7       24.88       26.08      3.81 o 
  -2 -12   7       59.49       73.25      4.61 o 
  -1 -12   7       79.06       92.92      6.26 o 
   0 -12   7      101.76       85.03      8.22 o 
   1 -12   7      192.37      205.66      6.83 o 
   2 -12   7      272.16      251.21      9.58 o 
   3 -12   7       53.36       59.85      7.13 o 
   4 -12   7      307.14      281.94     14.19 o 
  -5 -11   7      161.82      154.67      6.09 o 
  -4 -11   7      214.59      213.70      6.21 o 
  -3 -11   7      119.56      122.78      4.62 o 
  -2 -11   7      318.75      317.70      6.04 o 
  -1 -11   7       82.02       76.88      4.05 o 
   0 -11   7      135.78      128.50      5.25 o 
   1 -11   7      208.04      221.76      6.26 o 
   2 -11   7        6.08       12.98      4.29 o 
   3 -11   7       20.37       18.43      5.69 o 
   4 -11   7      463.31      478.00     16.42 o 
   5 -11   7       17.49       21.34      7.89 o 
  -6 -10   7       60.63       59.42      4.89 o 
  -5 -10   7       41.26       47.99      4.32 o 
  -4 -10   7       23.76       16.26      3.18 o 
  -3 -10   7      225.00      208.57      4.85 o 
  -2 -10   7       17.87       18.36      2.12 o 
  -1 -10   7      251.74      234.45      4.52 o 
   0 -10   7      606.81      620.78      7.54 o 
   1 -10   7      201.33      185.36      4.80 o 
   2 -10   7        3.78       -0.41      3.00 o 
   3 -10   7      128.67      135.21      7.65 o 
   4 -10   7      177.63      191.99     14.71 o 
   5 -10   7        1.19        0.71     10.93 o 
  -6  -9   7      287.36      311.98      7.34 o 
  -5  -9   7       13.75       15.19      3.86 o 
  -4  -9   7        3.12        4.18      2.66 o 
  -3  -9   7      411.11      421.03      6.12 o 
  -2  -9   7      153.93      150.82      3.31 o 
  -1  -9   7      347.44      342.14      4.22 o 
   0  -9   7     2987.75     2966.50     20.71 o 
   1  -9   7      521.88      525.00      6.92 o 
   2  -9   7      438.64      446.33      7.51 o 
   3  -9   7     1467.30     1410.71     21.66 o 
   4  -9   7       42.22       52.80      7.36 o 
   5  -9   7      460.89      418.77     19.83 o 
   6  -9   7      260.93      298.46     17.51 o 
  -7  -8   7        2.71       -3.11      3.90 o 
  -6  -8   7      120.13      129.15      5.22 o 
  -5  -8   7        0.44       -1.69      2.77 o 
  -4  -8   7      415.58      391.23      6.17 o 
  -3  -8   7      496.85      479.39      6.04 o 
  -2  -8   7      284.75      284.16      4.00 o 
  -1  -8   7      949.22      951.48      6.95 o 
   0  -8   7      455.15      446.54      4.73 o 
   1  -8   7     1046.54     1059.06      9.71 o 
   2  -8   7      710.33      742.59      9.02 o 
   3  -8   7        7.07        4.43      3.12 o 
   4  -8   7      284.06      293.46     12.05 o 
   5  -8   7      194.97      183.54     14.10 o 
   6  -8   7       64.26       53.46     10.88 o 
  -7  -7   7       22.48       26.09      4.93 o 
  -6  -7   7       18.34       13.81      3.87 o 
  -5  -7   7      147.63      156.19      4.35 o 
  -4  -7   7      483.09      447.85      5.89 o 
  -3  -7   7       34.91       42.22      2.46 o 
  -2  -7   7      564.12      570.07      5.11 o 
  -1  -7   7      185.97      176.55      2.60 o 
   0  -7   7       77.13       77.83      2.16 o 
   1  -7   7      426.89      406.68      5.00 o 
   2  -7   7       20.69       25.10      1.86 o 
   3  -7   7       53.82       52.83      5.79 o 
   4  -7   7       15.30       15.54      6.32 o 
   5  -7   7      128.74      153.59     14.24 o 
   6  -7   7       36.44       51.13     10.26 o 
  -8  -6   7       85.06       93.91      9.33 o 
  -7  -6   7       31.26       32.76      4.18 o 
  -6  -6   7       24.37       29.55      3.08 o 
  -5  -6   7      390.57      382.27      6.03 o 
  -4  -6   7       92.96       97.08      2.71 o 
  -3  -6   7       68.03       62.38      1.92 o 
  -2  -6   7     1004.25     1027.85      7.06 o 
  -1  -6   7      253.55      280.38      2.95 o 
   0  -6   7      220.06      219.36      2.91 o 
   1  -6   7      977.77     1045.59      7.79 o 
   2  -6   7      456.88      468.75      7.15 o 
   3  -6   7      289.57      285.42      5.86 o 
   4  -6   7     1213.89     1181.93     23.62 o 
   5  -6   7        0.93        3.14      6.51 o 
   6  -6   7      504.19      509.22     37.67 o 
  -8  -5   7       68.21       63.66      5.50 o 
  -7  -5   7       19.92       24.17      3.90 o 
  -6  -5   7      318.50      317.43      5.47 o 
  -5  -5   7      688.00      685.43      7.45 o 
  -4  -5   7      470.18      451.82      5.67 o 
  -3  -5   7     1664.05     1726.16     11.60 o 
  -2  -5   7      150.30      137.76      2.06 o 
  -1  -5   7     1237.05     1370.13      9.72 o 
   0  -5   7      706.99      742.59      5.95 o 
   1  -5   7       24.74       44.77      1.55 o 
   2  -5   7      391.13      389.06      4.61 o 
   3  -5   7      111.05      115.86      3.65 o 
   4  -5   7       29.95       37.47      5.83 o 
   5  -5   7      206.85      191.95     11.89 o 
   6  -5   7       68.75       66.05     18.55 o 
  -8  -4   7        5.21       -1.26      3.95 o 
  -7  -4   7      604.61      589.12      9.49 o 
  -6  -4   7      335.85      340.14      6.78 o 
  -5  -4   7      515.72      501.60      5.70 o 
  -4  -4   7      603.33      593.07      6.63 o 
  -3  -4   7       11.86       14.64      1.37 o 
  -2  -4   7       86.67       96.38      1.91 o 
  -1  -4   7      228.07      181.26      2.52 o 
   0  -4   7      645.10      673.49      5.83 o 
   1  -4   7        3.59        2.11      1.18 o 
   2  -4   7      600.49      585.00      6.66 o 
   3  -4   7     1559.40     1579.67     16.11 o 
   4  -4   7      589.48      542.40     14.76 o 
   5  -4   7      402.29      394.00     15.35 o 
   6  -4   7       23.68       21.95      7.78 o 
  -8  -3   7       20.84       20.56      4.04 o 
  -7  -3   7      151.86      159.65      5.37 o 
  -6  -3   7      299.33      292.72      6.22 o 
  -5  -3   7        7.32        5.43      1.54 o 
  -4  -3   7     1950.46     1923.23     13.14 o 
  -3  -3   7     1460.11     1548.51     11.40 o 
  -2  -3   7     2336.78     2431.58     16.20 o 
  -1  -3   7     2105.56     2219.58     15.06 o 
   0  -3   7       48.26       51.82      1.70 o 
   1  -3   7      289.55      267.52      3.17 o 
   2  -3   7      947.79      990.81      8.37 o 
   3  -3   7      431.00      451.62      6.99 o 
   4  -3   7      762.52      765.23     13.73 o 
   5  -3   7      149.28      142.14     10.58 o 
   6  -3   7      222.85      248.11     13.37 o 
  -8  -2   7       79.95       80.60      4.72 o 
  -7  -2   7      325.83      327.43      6.89 o 
  -6  -2   7      386.49      374.47      6.88 o 
  -5  -2   7      129.03      124.34      4.03 o 
  -4  -2   7      186.27      172.28      3.07 o 
  -3  -2   7       12.70       18.02      1.39 o 
  -2  -2   7     1080.03     1046.37      8.32 o 
  -1  -2   7     1060.51     1111.84      8.04 o 
   0  -2   7     1164.82     1245.85      9.18 o 
   1  -2   7      921.05      894.72      6.92 o 
   2  -2   7      101.10       99.31      2.69 o 
   3  -2   7      138.90      142.01      4.57 o 
   4  -2   7      388.82      362.46      9.93 o 
   5  -2   7       95.07      103.37      7.57 o 
   6  -2   7       62.03       41.04      9.92 o 
  -8  -1   7      410.02      430.27     12.03 o 
  -7  -1   7      736.37      739.95     10.41 o 
  -6  -1   7     1825.79     1790.38     20.05 o 
  -5  -1   7     1241.13     1250.77     14.01 o 
  -4  -1   7      164.41      172.27      3.51 o 
  -3  -1   7     3178.13     3273.32     23.01 o 
  -2  -1   7     2200.28     2218.12     16.97 o 
  -1  -1   7       22.51       23.20      1.27 o 
   0  -1   7     2464.03     2609.11     16.77 o 
   1  -1   7     1944.02     1955.23     13.23 o 
   2  -1   7       74.79       79.25      3.95 o 
   3  -1   7     2473.12     2503.33     23.49 o 
   4  -1   7      468.27      454.09     13.95 o 
   5  -1   7      125.93      131.70      9.41 o 
   6  -1   7      197.41      210.29     13.24 o 
  -8   0   7       89.28      102.73      6.31 o 
  -7   0   7        3.76        1.66      3.10 o 
  -6   0   7     1062.69     1037.08     13.37 o 
  -5   0   7      129.00      124.36      4.42 o 
  -4   0   7       85.11       86.72      2.65 o 
  -3   0   7     2355.97     2313.42     16.90 o 
  -2   0   7      228.75      214.98      3.35 o 
  -1   0   7      545.89      531.02      4.84 o 
   0   0   7     1070.61     1060.39      8.07 o 
   1   0   7      527.29      528.27      5.65 o 
   2   0   7      385.91      383.84      7.38 o 
   3   0   7     1577.65     1550.81     17.78 o 
   4   0   7       46.98       33.48      4.55 o 
   5   0   7      558.71      545.02     14.05 o 
   6   0   7      310.74      329.18     11.96 o 
  -8   1   7       14.84       10.71      4.97 o 
  -7   1   7      436.84      444.71      9.08 o 
  -6   1   7      144.60      140.14      7.32 o 
  -5   1   7      222.27      215.93      5.67 o 
  -4   1   7      249.13      230.64      3.34 o 
  -3   1   7      835.60      824.43      7.45 o 
  -2   1   7        9.76       13.43      1.58 o 
  -1   1   7     3437.82     3430.92     20.91 o 
   0   1   7      792.23      791.07      6.76 o 
   1   1   7      683.26      679.22      7.09 o 
   2   1   7     1733.66     1715.90     16.56 o 
   3   1   7       19.44       20.42      3.36 o 
   4   1   7      199.03      212.42      7.08 o 
   5   1   7      298.98      301.78     15.49 o 
   6   1   7        1.79        3.26      6.49 o 
  -8   2   7       43.70       53.58      8.55 o 
  -7   2   7      413.85      406.32     11.01 o 
  -6   2   7      290.56      291.00      8.14 o 
  -5   2   7      188.95      179.45      6.01 o 
  -4   2   7     1213.83     1185.20     11.98 o 
  -3   2   7      339.15      339.77      5.43 o 
  -2   2   7      654.13      649.68      6.89 o 
  -1   2   7     1115.18     1113.94      8.32 o 
   0   2   7      187.02      187.83      3.50 o 
   1   2   7      339.80      333.56      4.65 o 
   2   2   7     1174.14     1159.03     12.60 o 
   3   2   7        1.49        2.90      3.15 o 
   4   2   7      268.60      291.71      8.31 o 
   5   2   7       30.38       52.66      7.44 o 
  -8   3   7      113.18      143.05      9.97 o 
  -7   3   7       46.13       55.95      5.70 o 
  -6   3   7       32.98       29.12      6.36 o 
  -5   3   7      745.03      748.95      8.71 o 
  -4   3   7      273.11      283.87      4.92 o 
  -3   3   7      163.95      148.90      3.85 o 
  -2   3   7     2149.04     2154.20     18.48 o 
  -1   3   7      486.69      506.01      6.78 o 
   0   3   7     1659.89     1644.89     13.41 o 
   1   3   7      737.57      749.24     12.13 o 
   2   3   7       45.64       48.22      3.55 o 
   3   3   7        5.91        8.27      3.56 o 
   4   3   7      207.96      222.83      7.79 o 
   5   3   7      723.54      710.04     15.33 o 
  -7   4   7        2.05       -0.43      5.10 o 
  -6   4   7      234.94      245.58     12.04 o 
  -5   4   7      371.25      377.46      8.96 o 
  -4   4   7       18.14       17.83      3.23 o 
  -3   4   7      654.76      648.01      8.81 o 
  -2   4   7       35.96       41.19      3.34 o 
  -1   4   7      206.07      208.69      4.49 o 
   0   4   7      532.94      532.18      6.75 o 
   1   4   7      917.92      919.91     11.59 o 
   2   4   7        1.41       -2.19      3.31 o 
   3   4   7     1196.03     1230.70     17.31 o 
   4   4   7        9.94        2.87      5.42 o 
  -7   5   7        3.62        1.69      5.13 o 
  -6   5   7      438.48      441.86     10.56 o 
  -5   5   7      185.84      201.35      8.09 o 
  -4   5   7      685.63      656.71     15.98 o 
  -3   5   7      757.80      751.84     11.56 o 
  -2   5   7      275.60      247.85      5.87 o 
  -1   5   7      125.42      141.74      4.55 o 
   0   5   7      323.68      344.40      5.96 o 
   1   5   7      101.40      107.83      5.64 o 
   2   5   7       10.38        6.27      4.33 o 
   3   5   7      143.64      152.51      7.99 o 
   4   5   7       97.17       86.95      8.12 o 
  -7   6   7      446.39      480.32     11.94 o 
  -6   6   7        5.16        4.65      5.21 o 
  -5   6   7        1.64       -7.42      4.04 o 
  -4   6   7      541.15      569.59     11.21 o 
  -3   6   7      387.09      370.14      8.44 o 
  -2   6   7       12.93       12.29      3.91 o 
  -1   6   7      960.31      964.90     12.28 o 
   0   6   7      688.67      657.73     11.27 o 
   1   6   7      334.84      345.36     15.21 o 
   2   6   7      639.08      656.92     12.25 o 
   3   6   7      148.79      155.98     11.72 o 
  -6   7   7       18.23       17.93      8.19 o 
  -5   7   7      245.45      231.57      9.23 o 
  -4   7   7      381.24      376.21      9.90 o 
  -3   7   7      245.42      233.66      8.33 o 
  -2   7   7       74.98       77.84      5.46 o 
  -1   7   7      337.50      322.27      9.06 o 
   0   7   7        0.71       -1.97      4.21 o 
   1   7   7      630.67      642.41     13.09 o 
   2   7   7      106.69      105.92      8.08 o 
  -5   8   7      380.97      385.74     11.78 o 
  -4   8   7       77.56       74.95      6.40 o 
  -3   8   7      693.11      679.63     13.57 o 
  -2   8   7      348.81      374.04      8.87 o 
  -1   8   7        2.89        0.32      4.28 o 
   0   8   7      328.09      350.85      9.12 o 
   1   8   7      202.69      228.94     10.45 o 
  -3   9   7      505.81      545.48     11.79 o 
  -2   9   7       59.11       55.80      5.59 o 
  -1   9   7      232.39      269.03     10.81 o 
  -2 -14   8      104.35      116.86      7.17 o 
  -1 -14   8        0.06       -5.81      5.33 o 
   0 -14   8      103.03      123.47      7.54 o 
   1 -14   8        5.48        8.71      5.75 o 
   2 -14   8       27.69       25.83      6.31 o 
  -4 -13   8       18.11       20.70      4.74 o 
  -3 -13   8       16.53       12.10      4.82 o 
  -2 -13   8       21.07       17.32      4.43 o 
  -1 -13   8       10.95       13.63      5.29 o 
   0 -13   8      215.40      221.15      7.82 o 
   1 -13   8        6.59       -2.14      4.95 o 
   2 -13   8       11.83       14.16      5.43 o 
   3 -13   8      325.94      361.06     13.11 o 
  -5 -12   8        5.71        5.37      3.99 o 
  -4 -12   8      199.85      206.27      6.28 o 
  -3 -12   8       40.44       36.08      4.11 o 
  -2 -12   8       25.05       23.87      4.11 o 
  -1 -12   8      119.31      152.61      5.97 o 
   0 -12   8      193.07      190.61      6.94 o 
   1 -12   8       37.60       40.75      4.36 o 
   2 -12   8      342.88      334.76      9.88 o 
   3 -12   8       26.57       21.98      6.62 o 
   4 -12   8       66.99       76.90      9.92 o 
  -5 -11   8        1.92        0.82      3.75 o 
  -4 -11   8        7.37        6.44      3.31 o 
  -3 -11   8       41.88       36.59      3.51 o 
  -2 -11   8       27.77       30.70      2.85 o 
  -1 -11   8       67.98       59.26      3.93 o 
   0 -11   8      135.23      129.23      4.84 o 
   1 -11   8      185.56      186.70      5.97 o 
   2 -11   8      104.80      105.27      6.10 o 
   3 -11   8        3.75       -8.10      5.27 o 
   4 -11   8       65.89       70.60      9.18 o 
   5 -11   8       71.51       64.62     12.58 o 
  -6 -10   8        0.83        0.63      3.86 o 
  -5 -10   8       67.82       72.37      4.68 o 
  -4 -10   8       59.57       67.42      3.99 o 
  -3 -10   8        8.16        7.48      2.41 o 
  -2 -10   8      424.78      432.43      5.78 o 
  -1 -10   8       42.54       49.16      2.63 o 
   0 -10   8      148.21      140.46      4.37 o 
   1 -10   8     1661.68     1626.32     17.99 o 
   2 -10   8       84.85       87.01      5.24 o 
   3 -10   8      254.89      261.18     10.03 o 
   4 -10   8      422.42      427.13     15.27 o 
   5 -10   8       39.22       43.08     11.22 o 
  -6  -9   8       52.29       47.87      4.37 o 
  -5  -9   8      365.56      357.77      7.52 o 
  -4  -9   8        0.76        2.52      2.65 o 
  -3  -9   8     1384.94     1321.93     12.18 o 
  -2  -9   8      767.66      739.63      7.20 o 
  -1  -9   8     1768.69     1762.89     13.77 o 
   0  -9   8      760.52      744.22      7.64 o 
   1  -9   8       61.76       57.33      2.83 o 
   2  -9   8     1437.13     1358.05     19.15 o 
   3  -9   8       15.44       16.63      5.84 o 
   4  -9   8        1.31        3.45      6.11 o 
   5  -9   8       31.56       36.60     10.78 o 
  -7  -8   8      162.18      176.31      6.13 o 
  -6  -8   8      131.78      139.06      5.31 o 
  -5  -8   8       81.43       76.96      4.19 o 
  -4  -8   8      178.49      195.61      4.59 o 
  -3  -8   8      188.24      194.30      3.95 o 
  -2  -8   8      177.21      189.12      3.50 o 
  -1  -8   8      230.14      236.41      3.63 o 
   0  -8   8       36.53       40.27      1.95 o 
   1  -8   8        7.98        4.45      2.30 o 
   2  -8   8       54.76       54.32      4.13 o 
   3  -8   8       49.97       59.27      4.30 o 
   4  -8   8       74.59       77.52      9.64 o 
   5  -8   8       83.72       68.48     11.75 o 
   6  -8   8      213.92      222.05     17.02 o 
  -7  -7   8       66.72       54.09      4.24 o 
  -6  -7   8       93.97       92.40      4.26 o 
  -5  -7   8      158.08      152.37      4.60 o 
  -4  -7   8      392.25      393.94      5.61 o 
  -3  -7   8       64.51       68.70      2.42 o 
  -2  -7   8      372.23      353.20      4.47 o 
  -1  -7   8      294.39      304.08      3.45 o 
   0  -7   8      529.87      534.09      4.99 o 
   1  -7   8      364.95      374.24      6.41 o 
   2  -7   8     1925.94     1929.46     20.16 o 
   3  -7   8      158.61      155.64      5.46 o 
   4  -7   8      403.00      402.10     15.43 o 
   5  -7   8        7.15       12.95     11.43 o 
   6  -7   8       15.18       16.33     10.07 o 
  -7  -6   8      412.27      396.14      8.33 o 
  -6  -6   8       49.38       52.18      3.50 o 
  -5  -6   8      976.30      966.88     10.28 o 
  -4  -6   8      720.41      706.78      8.08 o 
  -3  -6   8      555.08      575.67      5.93 o 
  -2  -6   8     2342.77     2355.53     14.49 o 
  -1  -6   8        9.06        8.88      1.29 o 
   0  -6   8      978.84     1015.66      7.85 o 
   1  -6   8       14.90       11.35      1.95 o 
   2  -6   8      213.84      218.44      4.84 o 
   3  -6   8       28.17       26.01      4.02 o 
   4  -6   8      501.16      480.33     16.75 o 
   5  -6   8      432.08      433.32     16.79 o 
   6  -6   8      276.57      275.78     20.72 o 
  -8  -5   8      128.31      136.69      6.11 o 
  -7  -5   8       77.30       61.92      4.60 o 
  -6  -5   8      251.30      236.62      5.03 o 
  -5  -5   8       29.81       35.42      2.54 o 
  -4  -5   8       14.27       14.96      1.89 o 
  -3  -5   8      306.09      288.93      3.67 o 
  -2  -5   8      392.25      367.84      3.50 o 
  -1  -5   8      263.28      267.62      3.14 o 
   0  -5   8     1303.05     1281.25      9.62 o 
   1  -5   8     1542.47     1520.51     11.32 o 
   2  -5   8       52.39       42.08      3.00 o 
   3  -5   8     1679.82     1653.32     19.59 o 
   4  -5   8       35.72       28.03      7.49 o 
   5  -5   8      105.88      104.92     10.34 o 
   6  -5   8       37.00       21.95      9.86 o 
  -8  -4   8      194.90      206.10      7.23 o 
  -7  -4   8       25.15       25.64      3.84 o 
  -6  -4   8      666.33      649.40      8.99 o 
  -5  -4   8      272.00      257.06      4.19 o 
  -4  -4   8      151.25      145.86      3.37 o 
  -3  -4   8     1396.54     1341.08     10.06 o 
  -2  -4   8      724.14      751.37      6.49 o 
  -1  -4   8      360.97      364.26      3.86 o 
   0  -4   8     2164.14     2258.34     15.38 o 
   1  -4   8       23.96       22.84      1.76 o 
   2  -4   8       58.00       57.04      2.69 o 
   3  -4   8      522.68      544.95      9.71 o 
   4  -4   8      688.35      651.82     20.17 o 
   5  -4   8      262.26      258.75     13.90 o 
   6  -4   8      498.98      502.15     22.53 o 
  -8  -3   8        3.39        5.76      3.94 o 
  -7  -3   8       78.39       89.86      4.68 o 
  -6  -3   8      342.16      347.79      6.87 o 
  -5  -3   8        2.48        4.28      1.70 o 
  -4  -3   8      696.76      684.58      6.83 o 
  -3  -3   8      682.78      692.49      6.62 o 
  -2  -3   8      125.42      124.35      2.65 o 
  -1  -3   8      887.64      869.30      7.00 o 
   0  -3   8     1004.51     1069.80      8.57 o 
   1  -3   8      302.99      320.21      3.77 o 
   2  -3   8      946.75      941.30     10.01 o 
   3  -3   8      441.48      427.78      7.62 o 
   4  -3   8      469.87      440.50     12.84 o 
   5  -3   8      442.92      429.23     17.19 o 
   6  -3   8       34.32        6.51      9.81 o 
  -8  -2   8       70.21       71.46      4.73 o 
  -7  -2   8      514.95      504.21      8.71 o 
  -6  -2   8      529.91      514.57     10.71 o 
  -5  -2   8     1133.30     1101.45     10.79 o 
  -4  -2   8     1021.84      992.39      9.98 o 
  -3  -2   8      407.64      412.31      4.55 o 
  -2  -2   8     1045.15     1058.54      8.35 o 
  -1  -2   8     2243.24     2300.97     15.60 o 
   0  -2   8      901.14      937.02      7.94 o 
   1  -2   8     2609.39     2734.85     17.53 o 
   2  -2   8      918.05      895.46     11.48 o 
   3  -2   8      161.84      171.09      5.99 o 
   4  -2   8     1128.04     1121.58     19.21 o 
   5  -2   8      290.53      285.00     11.47 o 
   6  -2   8        0.69       -7.63      9.35 o 
  -8  -1   8      206.73      205.98      6.28 o 
  -7  -1   8       11.06       11.39      3.55 o 
  -6  -1   8        4.30        0.78      2.83 o 
  -5  -1   8      716.87      679.55      9.28 o 
  -4  -1   8       59.63       59.01      2.25 o 
  -3  -1   8      169.83      174.55      3.18 o 
  -2  -1   8     1985.28     2029.51     15.39 o 
  -1  -1   8      535.85      504.57      4.98 o 
   0  -1   8      171.40      169.09      3.20 o 
   1  -1   8     1646.10     1622.10     12.46 o 
   2  -1   8       36.76       36.27      3.20 o 
   3  -1   8       10.76        8.70      3.63 o 
   4  -1   8     1311.18     1316.95     19.00 o 
   5  -1   8        0.68        4.41      6.99 o 
   6  -1   8      220.49      191.70     12.24 o 
  -8   0   8       24.10       26.59      4.18 o 
  -7   0   8       16.23       18.16      3.73 o 
  -6   0   8      385.26      368.95      7.81 o 
  -5   0   8      572.06      576.29      7.15 o 
  -4   0   8      299.81      280.39      4.60 o 
  -3   0   8      869.19      838.17      8.96 o 
  -2   0   8      931.11      933.61      8.47 o 
  -1   0   8      261.06      250.60      3.77 o 
   0   0   8     2224.22     2312.20     15.67 o 
   1   0   8      430.39      414.11      5.26 o 
   2   0   8      803.46      809.24     12.48 o 
   3   0   8      693.28      682.17      9.84 o 
   4   0   8        4.52       -2.33      4.41 o 
   5   0   8      183.94      197.02      9.90 o 
  -8   1   8       31.09       29.08      4.86 o 
  -7   1   8       23.31       24.32      5.59 o 
  -6   1   8      718.89      725.41     11.30 o 
  -5   1   8      183.66      171.02      3.76 o 
  -4   1   8      117.38      120.40      3.80 o 
  -3   1   8      630.76      601.23      7.36 o 
  -2   1   8      840.85      830.28      9.42 o 
  -1   1   8      628.13      612.69      7.00 o 
   0   1   8     1592.30     1591.03     12.21 o 
   1   1   8       94.41       99.56      3.40 o 
   2   1   8      145.46      147.48      4.86 o 
   3   1   8       13.29       15.45      3.63 o 
   4   1   8      101.54       95.92      6.44 o 
   5   1   8       20.04       12.00      6.71 o 
  -8   2   8       97.21       99.78      6.84 o 
  -7   2   8      101.76      114.64      6.70 o 
  -6   2   8      293.19      300.67      8.18 o 
  -5   2   8      143.67      138.77      4.34 o 
  -4   2   8     1862.10     1816.78     20.93 o 
  -3   2   8        6.36        5.10      2.27 o 
  -2   2   8      820.43      780.40     11.22 o 
  -1   2   8      124.14      139.32      3.74 o 
   0   2   8        6.94        4.95      2.24 o 
   1   2   8      162.75      171.97      4.60 o 
   2   2   8      775.12      753.48     11.37 o 
   3   2   8      817.87      801.53     12.32 o 
   4   2   8      242.61      265.83      9.06 o 
   5   2   8      626.06      633.36     15.07 o 
  -7   3   8      247.80      274.00      9.59 o 
  -6   3   8       22.93       18.10      9.50 o 
  -5   3   8      458.75      458.82      7.66 o 
  -4   3   8      444.24      424.99      7.10 o 
  -3   3   8        2.62        1.89      2.53 o 
  -2   3   8      701.28      676.04      9.24 o 
  -1   3   8     1493.46     1469.43     14.70 o 
   0   3   8      361.45      364.17      5.79 o 
   1   3   8     1324.52     1347.78     15.03 o 
   2   3   8       26.67       18.20      3.82 o 
   3   3   8      155.96      160.50      7.68 o 
   4   3   8       50.50       62.69      6.45 o 
  -7   4   8       26.46       26.83      6.10 o 
  -6   4   8      228.42      240.89     11.74 o 
  -5   4   8      306.62      303.54     10.31 o 
  -4   4   8       10.23        8.82      3.79 o 
  -3   4   8      497.37      494.39      8.54 o 
  -2   4   8      282.36      316.37      6.64 o 
  -1   4   8       12.68       16.55      3.79 o 
   0   4   8       24.85       24.73      3.25 o 
   1   4   8      312.13      321.48      8.30 o 
   2   4   8      147.19      153.87      6.55 o 
   3   4   8      182.21      177.07      8.42 o 
   4   4   8      407.31      413.42     13.15 o 
  -7   5   8       20.38       21.16      6.01 o 
  -6   5   8      402.69      403.35     10.67 o 
  -5   5   8      151.04      165.29      6.30 o 
  -4   5   8        9.30        5.64      3.86 o 
  -3   5   8      643.23      673.08     11.24 o 
  -2   5   8      415.65      381.87     11.97 o 
  -1   5   8        8.89       14.51      3.29 o 
   0   5   8     1087.15     1028.71     14.66 o 
   1   5   8      621.03      601.64     12.88 o 
   2   5   8      457.64      465.46     11.34 o 
   3   5   8      545.37      539.69     14.57 o 
  -6   6   8      354.57      341.00     11.67 o 
  -5   6   8       12.02        5.63      4.70 o 
  -4   6   8      262.94      260.41      7.73 o 
  -3   6   8     1222.56     1165.88     23.24 o 
  -2   6   8      332.56      298.57      8.40 o 
  -1   6   8      614.26      614.83     10.40 o 
   0   6   8      189.95      196.31      7.09 o 
   1   6   8      100.34       95.90      8.26 o 
   2   6   8      211.01      233.08      9.20 o 
  -5   7   8      147.60      157.31     11.14 o 
  -4   7   8      386.62      369.44     10.33 o 
  -3   7   8      406.73      368.41     10.28 o 
  -2   7   8      915.72      893.97     14.49 o 
  -1   7   8      275.00      288.27      8.06 o 
   0   7   8       83.72       87.42      6.05 o 
   1   7   8      360.25      384.32     10.79 o 
  -4   8   8       19.74       10.35      5.75 o 
  -3   8   8       54.79       66.58      6.73 o 
  -2   8   8      395.81      379.12     10.28 o 
  -1   8   8       19.99       13.78      6.06 o 
   0   8   8       34.06       34.55      6.52 o 
  -2 -14   9        5.19       -0.01      5.63 o 
  -1 -14   9       69.74       75.15      7.01 o 
   0 -14   9        1.03       -1.71      5.39 o 
   1 -14   9      313.13      331.73     11.19 o 
   2 -14   9        1.39       -3.90      7.00 o 
  -4 -13   9        4.10       -6.41      4.11 o 
  -3 -13   9      108.65      128.52      7.16 o 
  -2 -13   9       68.23       65.00      4.82 o 
  -1 -13   9        1.63       -1.40      5.44 o 
   0 -13   9      211.38      218.16      8.83 o 
   1 -13   9       83.24       99.23      6.97 o 
   2 -13   9       53.30       63.92      8.04 o 
   3 -13   9      109.71      118.22      9.36 o 
  -4 -12   9       25.70       30.92      4.12 o 
  -3 -12   9       24.03       23.95      4.83 o 
  -2 -12   9       49.71       48.51      4.15 o 
  -1 -12   9        3.00        0.99      4.18 o 
   0 -12   9       39.56       37.54      4.78 o 
   1 -12   9        2.34       -1.68      3.82 o 
   2 -12   9       41.54       52.56      7.09 o 
   3 -12   9       42.14       33.05      7.11 o 
   4 -12   9        5.51       -4.30      8.18 o 
  -5 -11   9        4.15       -1.48      3.75 o 
  -4 -11   9       55.12       59.66      4.23 o 
  -3 -11   9      376.50      385.05      6.93 o 
  -2 -11   9       34.38       45.21      3.17 o 
  -1 -11   9      714.49      715.98      9.73 o 
   0 -11   9       51.93       58.59      3.99 o 
   1 -11   9      339.55      362.74      7.86 o 
   2 -11   9      194.25      212.40     10.00 o 
   3 -11   9        4.79       -3.88      5.58 o 
   4 -11   9       19.08       27.17      8.95 o 
  -6 -10   9        4.38        9.58      4.08 o 
  -5 -10   9      563.33      563.88     10.14 o 
  -4 -10   9      499.84      487.07      8.13 o 
  -3 -10   9      131.28      144.64      4.10 o 
  -2 -10   9     1718.79     1704.95     15.61 o 
  -1 -10   9      174.80      175.14      4.74 o 
   0 -10   9      992.71      993.49     11.92 o 
   1 -10   9      271.86      264.77      8.48 o 
   2 -10   9       38.56       31.81      4.47 o 
   3 -10   9      249.29      217.35      9.76 o 
   4 -10   9       66.33       61.32     12.20 o 
   5 -10   9       50.74       53.88     12.63 o 
  -6  -9   9      325.19      332.32      7.81 o 
  -5  -9   9      206.55      206.70      6.15 o 
  -4  -9   9      483.77      458.86      7.23 o 
  -3  -9   9       97.73      119.78      3.85 o 
  -2  -9   9       26.35       28.26      2.39 o 
  -1  -9   9       22.52       25.13      2.30 o 
   0  -9   9       39.51       38.37      2.88 o 
   1  -9   9      187.72      184.74      4.71 o 
   2  -9   9      186.09      166.94      6.00 o 
   3  -9   9      583.02      539.93     12.18 o 
   4  -9   9       76.11       60.87     11.74 o 
   5  -9   9       40.75       45.17     12.32 o 
  -7  -8   9       40.76       47.23      5.21 o 
  -6  -8   9       40.57       44.79      3.92 o 
  -5  -8   9      287.24      259.64      6.05 o 
  -4  -8   9       41.40       33.28      3.00 o 
  -3  -8   9      734.45      730.16      8.11 o 
  -2  -8   9     1160.53     1146.37      9.68 o 
  -1  -8   9     2981.41     2978.31     22.44 o 
   0  -8   9      467.10      485.45      5.68 o 
   1  -8   9      138.87      141.70      4.56 o 
   2  -8   9      103.01       96.25      6.98 o 
   3  -8   9      117.91      137.97      6.85 o 
   4  -8   9       71.33       87.61      9.78 o 
   5  -8   9      197.37      223.29     17.68 o 
  -7  -7   9      644.07      669.27     18.07 o 
  -6  -7   9      331.77      333.59      6.76 o 
  -5  -7   9       62.31       67.65      3.59 o 
  -4  -7   9      797.34      803.14      9.47 o 
  -3  -7   9       13.91        9.35      2.06 o 
  -2  -7   9      231.72      218.80      4.69 o 
  -1  -7   9      602.01      605.36      5.76 o 
   0  -7   9      723.36      722.41      6.43 o 
   1  -7   9      176.45      165.47      4.43 o 
   2  -7   9     1611.77     1524.65     18.07 o 
   3  -7   9      444.50      449.99     11.58 o 
   4  -7   9      254.23      230.41     13.19 o 
   5  -7   9      115.50      105.47     15.05 o 
  -7  -6   9       74.13       89.96      5.27 o 
  -6  -6   9        1.04       -1.34      2.78 o 
  -5  -6   9       90.16       82.85      3.23 o 
  -4  -6   9      166.86      167.19      4.11 o 
  -3  -6   9      120.82      127.94      3.39 o 
  -2  -6   9      352.21      327.85      5.69 o 
  -1  -6   9     1510.46     1492.04     10.87 o 
   0  -6   9      226.90      228.32      3.40 o 
   1  -6   9      635.20      680.49      9.60 o 
   2  -6   9       63.52       64.37      4.12 o 
   3  -6   9       40.70       44.87      4.74 o 
   4  -6   9      224.41      215.67     13.96 o 
   5  -6   9      208.78      223.83     13.91 o 
  -8  -5   9       95.36      113.70      5.96 o 
  -7  -5   9      135.29      144.11      5.77 o 
  -6  -5   9        1.96        4.32      2.71 o 
  -5  -5   9      561.86      515.88      6.96 o 
  -4  -5   9      566.93      534.09      6.87 o 
  -3  -5   9      106.33      107.47      2.95 o 
  -2  -5   9     1307.61     1279.83      9.68 o 
  -1  -5   9      425.80      430.66      4.57 o 
   0  -5   9       47.22       56.74      2.19 o 
   1  -5   9     1109.44     1127.22     11.02 o 
   2  -5   9      614.43      588.23      8.04 o 
   3  -5   9      197.68      198.08      7.30 o 
   4  -5   9      860.63      843.70     43.65 o 
   5  -5   9       18.57       11.87      8.29 o 
  -8  -4   9       78.79       91.73      5.52 o 
  -7  -4   9      123.92      130.82      6.08 o 
  -6  -4   9      290.55      292.69      5.36 o 
  -5  -4   9      203.37      202.32      4.45 o 
  -4  -4   9        1.00        2.06      1.99 o 
  -3  -4   9      255.29      250.18      5.22 o 
  -2  -4   9      486.78      488.83      4.91 o 
  -1  -4   9       97.45      108.93      2.47 o 
   0  -4   9     1010.07     1004.51      8.62 o 
   1  -4   9      880.87      910.48      8.53 o 
   2  -4   9      153.71      146.53      4.86 o 
   3  -4   9      773.60      739.81     11.89 o 
   4  -4   9      102.65      122.10     13.52 o 
   5  -4   9      207.01      178.88     13.17 o 
  -8  -3   9        1.68        2.29      4.00 o 
  -7  -3   9       85.92       87.61      4.81 o 
  -6  -3   9      287.34      276.80      6.40 o 
  -5  -3   9      124.02      127.83      3.90 o 
  -4  -3   9      103.15       93.26      2.91 o 
  -3  -3   9     1758.97     1733.91     15.76 o 
  -2  -3   9      145.68      139.39      3.00 o 
  -1  -3   9      897.47      924.67      8.08 o 
   0  -3   9      871.38      843.37      7.18 o 
   1  -3   9       58.90       61.61      2.54 o 
   2  -3   9      380.65      384.90      7.81 o 
   3  -3   9      318.42      299.60      7.73 o 
   4  -3   9      260.30      267.13     11.19 o 
   5  -3   9      262.04      238.44     17.87 o 
  -8  -2   9       19.41       16.08      4.24 o 
  -7  -2   9      240.11      239.83      6.60 o 
  -6  -2   9      116.80      119.24      4.84 o 
  -5  -2   9       11.56        7.75      2.07 o 
  -4  -2   9      640.77      607.55      7.39 o 
  -3  -2   9      216.69      204.59      3.97 o 
  -2  -2   9       11.68        8.30      1.67 o 
  -1  -2   9     1189.10     1226.00      9.63 o 
   0  -2   9      617.10      620.09      6.03 o 
   1  -2   9      332.35      336.91      4.71 o 
   2  -2   9     1576.20     1581.49     20.09 o 
   3  -2   9      144.45      142.74      6.02 o 
   4  -2   9       11.83       12.24      5.41 o 
   5  -2   9      167.88      206.87     16.94 o 
  -8  -1   9      172.30      188.08      6.56 o 
  -7  -1   9      238.98      245.74      7.15 o 
  -6  -1   9       20.07       20.34      4.66 o 
  -5  -1   9      990.01      981.99     10.24 o 
  -4  -1   9      616.10      616.06      7.54 o 
  -3  -1   9      382.99      374.81      6.12 o 
  -2  -1   9     1273.20     1273.17     12.55 o 
  -1  -1   9      599.48      588.92      6.58 o 
   0  -1   9      275.79      259.67      3.96 o 
   1  -1   9     1693.10     1667.49     14.67 o 
   2  -1   9      197.58      209.29      5.23 o 
   3  -1   9      646.48      630.25     10.46 o 
   4  -1   9      197.29      209.14      8.04 o 
   5  -1   9       57.64       61.87      7.65 o 
  -8   0   9      104.25      108.31      6.49 o 
  -7   0   9        5.92        2.41      4.21 o 
  -6   0   9      205.29      222.12      9.23 o 
  -5   0   9     1240.28     1226.40     13.43 o 
  -4   0   9      551.56      541.31      8.27 o 
  -3   0   9     1600.90     1549.89     16.00 o 
  -2   0   9      871.42      847.40      9.43 o 
  -1   0   9      911.43      925.15      9.45 o 
   0   0   9       14.25       11.92      1.80 o 
   1   0   9       16.61       12.46      2.94 o 
   2   0   9       69.26       73.55      3.90 o 
   3   0   9      125.46      130.46      8.79 o 
   4   0   9      172.40      205.37     13.45 o 
   5   0   9      281.85      309.98     15.52 o 
  -8   1   9      613.67      631.17     12.64 o 
  -7   1   9      756.08      760.69     17.93 o 
  -6   1   9      609.07      601.86     12.91 o 
  -5   1   9        5.42        4.44      2.58 o 
  -4   1   9      744.43      719.98      9.53 o 
  -3   1   9       15.76       15.37      2.74 o 
  -2   1   9      404.21      425.57      7.05 o 
  -1   1   9       51.24       57.18      2.87 o 
   0   1   9     1465.00     1463.19     14.26 o 
   1   1   9      846.96      857.67     12.22 o 
   2   1   9      671.16      640.18     10.41 o 
   3   1   9      499.04      492.78     10.35 o 
   4   1   9       83.26       93.69      7.37 o 
  -7   2   9      201.42      219.44      9.73 o 
  -6   2   9      477.88      475.71     13.93 o 
  -5   2   9      280.71      269.59      6.74 o 
  -4   2   9     2004.08     1921.57     24.39 o 
  -3   2   9     1541.34     1503.41     17.00 o 
  -2   2   9      625.22      619.05      8.92 o 
  -1   2   9     1085.13     1090.89     11.24 o 
   0   2   9      213.79      216.74      5.54 o 
   1   2   9       17.75       12.21      3.99 o 
   2   2   9      530.94      558.93     10.65 o 
   3   2   9      391.84      407.48     12.65 o 
   4   2   9       99.85      100.75      7.97 o 
  -7   3   9      205.70      207.10     11.11 o 
  -6   3   9        6.76        3.60      5.51 o 
  -5   3   9      160.82      158.39      6.29 o 
  -4   3   9      136.12      160.91      5.83 o 
  -3   3   9       28.97       31.66      3.92 o 
  -2   3   9       27.63       28.07      3.33 o 
  -1   3   9      520.19      513.15      9.48 o 
   0   3   9      355.45      345.01      7.36 o 
   1   3   9      462.75      473.62     11.03 o 
   2   3   9      417.81      438.26      9.81 o 
   3   3   9       12.43        7.02      6.44 o 
  -7   4   9      194.36      209.87      9.83 o 
  -6   4   9       10.82       16.18      5.95 o 
  -5   4   9      327.01      336.16      8.72 o 
  -4   4   9      676.87      641.86     11.97 o 
  -3   4   9       17.97       28.01      4.11 o 
  -2   4   9     1229.87     1195.05     15.06 o 
  -1   4   9      488.15      460.08      8.21 o 
   0   4   9      213.08      239.40      6.97 o 
   1   4   9      858.27      816.44     14.93 o 
   2   4   9      144.29      138.24      6.77 o 
   3   4   9      193.11      197.37     10.10 o 
  -6   5   9      178.53      194.02     10.68 o 
  -5   5   9      797.95      756.03     12.50 o 
  -4   5   9       20.18       23.03      4.92 o 
  -3   5   9      914.67      876.99     13.55 o 
  -2   5   9      817.04      770.78     11.65 o 
  -1   5   9      119.73      122.50      5.60 o 
   0   5   9      459.51      460.21     14.10 o 
   1   5   9      236.14      262.99      9.47 o 
   2   5   9        0.19       -6.67      5.99 o 
  -5   6   9       39.17       40.52      5.82 o 
  -4   6   9       82.91       89.22      6.01 o 
  -3   6   9      180.37      207.51      7.66 o 
  -2   6   9      673.74      643.26     11.92 o 
  -1   6   9      421.38      426.07     11.20 o 
   0   6   9      630.77      670.48     13.34 o 
   1   6   9       22.50       11.80      6.66 o 
  -4   7   9      374.99      357.56     10.78 o 
  -3   7   9       10.00       11.96      7.99 o 
  -2   7   9       36.05       43.74      6.51 o 
  -1   7   9      374.68      392.06     11.52 o 
   0   7   9        9.76        4.00      5.94 o 
  -2 -14  10      204.86      208.83      8.41 o 
  -1 -14  10       53.32       66.93      7.05 o 
   0 -14  10       87.98       98.73      8.91 o 
   1 -14  10      131.61      130.96      8.87 o 
  -3 -13  10       57.82       66.21      6.17 o 
  -2 -13  10       32.51       35.50      5.08 o 
  -1 -13  10        3.58        3.02      4.65 o 
   0 -13  10       77.55       90.91      6.76 o 
   1 -13  10       73.45       71.82      6.71 o 
   2 -13  10       32.72       28.67      8.45 o 
  -4 -12  10       30.69       30.01      4.08 o 
  -3 -12  10      469.19      505.64     10.00 o 
  -2 -12  10      156.16      159.55      8.73 o 
  -1 -12  10      226.65      240.08     12.10 o 
   0 -12  10       74.99       81.51      5.58 o 
   1 -12  10      102.85       97.74      5.59 o 
   2 -12  10      104.21       99.33      8.43 o 
   3 -12  10      116.41      130.72     11.54 o 
  -5 -11  10       40.77       35.00      4.55 o 
  -4 -11  10      787.86      800.31     11.01 o 
  -3 -11  10      142.85      144.60      4.84 o 
  -2 -11  10      235.43      235.46      6.14 o 
  -1 -11  10      499.72      495.00      8.66 o 
   0 -11  10       13.93       11.31      3.62 o 
   1 -11  10       15.96       15.48      4.53 o 
   2 -11  10      213.17      209.51      9.99 o 
   3 -11  10       70.88       59.57      7.61 o 
   4 -11  10        1.03      -13.76     10.39 o 
  -6 -10  10       70.44       64.44      6.12 o 
  -5 -10  10       76.92       82.34      6.60 o 
  -4 -10  10        3.76        6.41      2.98 o 
  -3 -10  10       13.50       13.67      2.91 o 
  -2 -10  10       20.17       22.96      3.59 o 
  -1 -10  10      322.86      323.19      6.98 o 
   0 -10  10        0.18        0.31      2.92 o 
   1 -10  10      167.30      169.08      5.15 o 
   2 -10  10      174.05      185.47      9.20 o 
   3 -10  10        0.71       -7.45      5.53 o 
   4 -10  10      264.94      248.60     19.30 o 
  -6  -9  10       12.47       13.88      3.98 o 
  -5  -9  10      412.41      413.79      7.74 o 
  -4  -9  10      221.81      208.27      5.08 o 
  -3  -9  10      422.13      403.82      6.18 o 
  -2  -9  10      182.99      181.28      4.25 o 
  -1  -9  10      196.65      192.97      4.50 o 
   0  -9  10      292.83      297.99      6.50 o 
   1  -9  10      269.16      262.63      7.01 o 
   2  -9  10       75.68       65.86      5.22 o 
   3  -9  10      178.26      174.61     12.56 o 
   4  -9  10      113.93      136.86     15.30 o 
   5  -9  10       40.88       53.38     13.15 o 
  -7  -8  10        1.43       -3.82      3.87 o 
  -6  -8  10      161.24      171.77      5.64 o 
  -5  -8  10        7.34        9.60      2.98 o 
  -4  -8  10      100.54      108.98      4.14 o 
  -3  -8  10       18.94       16.38      2.84 o 
  -2  -8  10      432.04      431.34      5.91 o 
  -1  -8  10      981.07      941.95      9.15 o 
   0  -8  10     1684.51     1647.84     15.98 o 
   1  -8  10      144.10      148.24      5.09 o 
   2  -8  10       20.55        8.96      4.91 o 
   3  -8  10      286.03      265.89     10.96 o 
   4  -8  10      106.54      120.49     16.45 o 
   5  -8  10       13.90       17.90     11.87 o 
  -7  -7  10        6.13       10.83      4.54 o 
  -6  -7  10      125.80      131.68      4.96 o 
  -5  -7  10      104.79       90.18      3.99 o 
  -4  -7  10      569.06      541.51      7.74 o 
  -3  -7  10      398.17      391.43      7.32 o 
  -2  -7  10      420.69      410.36      6.24 o 
  -1  -7  10       27.65       30.69      2.22 o 
   0  -7  10      292.53      302.98      5.17 o 
   1  -7  10        4.36        3.29      2.84 o 
   2  -7  10       35.62       48.71      4.27 o 
   3  -7  10      526.25      532.33     14.94 o 
   4  -7  10        4.80       16.03     12.13 o 
   5  -7  10      167.29      151.57     16.58 o 
  -7  -6  10      112.53      115.69      5.73 o 
  -6  -6  10       91.95      102.31      6.02 o 
  -5  -6  10       11.15        6.07      2.65 o 
  -4  -6  10      431.92      398.32      5.94 o 
  -3  -6  10      429.26      435.68      5.97 o 
  -2  -6  10       39.11       38.10      2.51 o 
  -1  -6  10     1369.70     1393.22     12.83 o 
   0  -6  10      801.87      783.10      7.27 o 
   1  -6  10      336.72      336.27      7.13 o 
   2  -6  10      362.27      353.81      7.68 o 
   3  -6  10      363.33      355.92     20.84 o 
   4  -6  10       20.83       12.58      6.68 o 
   5  -6  10      767.25      747.04     30.62 o 
  -7  -5  10       62.61       68.21      4.93 o 
  -6  -5  10        4.34        0.08      2.45 o 
  -5  -5  10       66.93       65.47      3.45 o 
  -4  -5  10      140.52      140.23      4.27 o 
  -3  -5  10        3.32        2.79      2.14 o 
  -2  -5  10       67.66       68.74      2.48 o 
  -1  -5  10      524.24      529.05      6.53 o 
   0  -5  10        3.36        4.18      1.77 o 
   1  -5  10      940.22      939.16     11.82 o 
   2  -5  10       96.99       98.42      4.43 o 
   3  -5  10      137.91      125.10      8.61 o 
   4  -5  10      192.40      192.12     13.22 o 
   5  -5  10        2.32       -0.37     10.77 o 
  -7  -4  10       41.22       45.55      4.55 o 
  -6  -4  10       82.80       90.62      5.10 o 
  -5  -4  10     1024.25     1012.12     10.56 o 
  -4  -4  10        8.27        8.46      2.48 o 
  -3  -4  10      719.27      706.87      8.69 o 
  -2  -4  10      719.14      717.35      9.65 o 
  -1  -4  10        2.16       -0.24      1.79 o 
   0  -4  10      375.03      370.51      4.91 o 
   1  -4  10      782.79      793.06     10.66 o 
   2  -4  10       20.28       18.79      3.35 o 
   3  -4  10      168.71      173.65      7.92 o 
   4  -4  10      122.13      123.03     15.77 o 
   5  -4  10        0.60        9.23     11.06 o 
  -8  -3  10      135.26      146.52      6.38 o 
  -7  -3  10        3.11        2.74      3.76 o 
  -6  -3  10      273.45      262.58      5.72 o 
  -5  -3  10      424.03      407.14      7.03 o 
  -4  -3  10       36.53       36.54      2.79 o 
  -3  -3  10      791.13      791.90      9.30 o 
  -2  -3  10      725.63      723.24      7.74 o 
  -1  -3  10      356.04      335.23      5.21 o 
   0  -3  10      830.64      851.56      7.82 o 
   1  -3  10      212.95      230.08      5.63 o 
   2  -3  10      154.98      155.72      7.43 o 
   3  -3  10      442.18      427.42     13.24 o 
   4  -3  10       65.11       64.83      8.30 o 
   5  -3  10       77.58       59.69     12.99 o 
  -8  -2  10       65.01       61.91      7.93 o 
  -7  -2  10      175.93      183.39      7.38 o 
  -6  -2  10      241.84      243.63      7.30 o 
  -5  -2  10        2.55       -0.18      2.60 o 
  -4  -2  10     1246.14     1180.67     13.29 o 
  -3  -2  10     1226.05     1192.59     13.28 o 
  -2  -2  10      443.83      446.10      7.06 o 
  -1  -2  10     2218.29     2169.09     18.30 o 
   0  -2  10       69.83       65.46      2.94 o 
   1  -2  10      287.86      267.02      6.61 o 
   2  -2  10      760.74      712.91     11.82 o 
   3  -2  10       87.47       80.86      6.84 o 
   4  -2  10      216.03      222.00      9.23 o 
   5  -2  10       46.80       45.80     11.63 o 
  -7  -1  10     1180.78     1203.04     18.15 o 
  -6  -1  10       31.65       33.00      4.37 o 
  -5  -1  10     1085.08     1091.41     12.77 o 
  -4  -1  10      409.25      390.42      6.90 o 
  -3  -1  10      258.44      262.08      5.79 o 
  -2  -1  10      223.23      214.97      5.28 o 
  -1  -1  10      126.25      139.41      3.79 o 
   0  -1  10       71.82       72.31      3.15 o 
   1  -1  10       31.73       26.59      3.72 o 
   2  -1  10      151.03      166.86      5.84 o 
   3  -1  10       83.17       86.31      6.23 o 
   4  -1  10        4.58        5.95      5.73 o 
  -7   0  10       61.56       75.29      6.73 o 
  -6   0  10      118.07      123.53      5.86 o 
  -5   0  10       12.36       15.01      3.24 o 
  -4   0  10     1002.57     1017.57     12.53 o 
  -3   0  10        7.19        6.52      2.70 o 
  -2   0  10      842.44      822.48     10.51 o 
  -1   0  10     1282.09     1293.85     13.31 o 
   0   0  10      120.34      127.78      3.86 o 
   1   0  10      896.73      894.05     14.47 o 
   2   0  10     1235.60     1262.08     17.13 o 
   3   0  10      913.98      898.48     17.53 o 
   4   0  10      400.10      411.67     12.16 o 
  -7   1  10      251.30      255.74      8.65 o 
  -6   1  10     1066.51     1056.08     15.47 o 
  -5   1  10      542.56      530.33      8.97 o 
  -4   1  10        4.54        2.45      3.03 o 
  -3   1  10     1101.43     1042.60     12.63 o 
  -2   1  10      486.51      464.27      7.76 o 
  -1   1  10        5.59        3.97      2.46 o 
   0   1  10      955.35      942.69     13.08 o 
   1   1  10      408.74      402.46      9.94 o 
   2   1  10       11.14       15.19      5.30 o 
   3   1  10      663.53      685.11     17.66 o 
   4   1  10      131.94      130.91     10.29 o 
  -7   2  10      209.00      222.83     11.20 o 
  -6   2  10       30.80       45.05      6.09 o 
  -5   2  10       22.15       30.13      4.97 o 
  -4   2  10       16.15        7.32      2.76 o 
  -3   2  10      974.99      998.66     13.15 o 
  -2   2  10      230.59      236.21      6.10 o 
  -1   2  10      506.23      519.12      7.81 o 
   0   2  10      460.27      487.15      9.32 o 
   1   2  10       74.76       76.67      6.09 o 
   2   2  10      200.17      210.96      9.42 o 
   3   2  10      437.51      445.48     12.88 o 
  -6   3  10      384.97      344.99     14.03 o 
  -5   3  10        5.24       -0.27      4.17 o 
  -4   3  10      515.06      507.63     11.38 o 
  -3   3  10      860.90      796.62     12.12 o 
  -2   3  10       19.78       19.16      3.52 o 
  -1   3  10     1194.50     1176.74     14.42 o 
   0   3  10      364.42      356.95      8.92 o 
   1   3  10      165.28      187.10      7.94 o 
   2   3  10      527.89      545.39     13.52 o 
   3   3  10       45.98       42.45      7.44 o 
  -6   4  10       23.03       18.20      6.44 o 
  -5   4  10      382.62      382.58      9.83 o 
  -4   4  10      346.16      333.66     10.24 o 
  -3   4  10       35.84       30.49      5.10 o 
  -2   4  10      434.46      416.26      8.66 o 
  -1   4  10      510.12      537.49      9.72 o 
   0   4  10       28.21       25.62      4.52 o 
   1   4  10      491.29      510.17     12.20 o 
   2   4  10      352.81      380.89     11.97 o 
  -5   5  10      434.41      437.48     10.82 o 
  -4   5  10      109.41      114.03      6.99 o 
  -3   5  10      193.48      190.53      7.39 o 
  -2   5  10      449.57      461.73      9.53 o 
  -1   5  10       13.44        7.15      6.10 o 
   0   5  10      103.26      108.12      6.32 o 
   1   5  10      212.22      216.77     10.08 o 
  -4   6  10       57.33       58.69      5.99 o 
  -3   6  10      407.49      383.85      9.85 o 
  -2   6  10      153.07      166.87      7.52 o 
  -1   6  10       62.68       59.28      6.87 o 
  -1 -14  11        9.79        7.70      5.92 o 
   0 -14  11       12.88       15.53      5.86 o 
  -3 -13  11       54.95       59.48      5.59 o 
  -2 -13  11      280.21      306.94      9.02 o 
  -1 -13  11       20.55       18.31      5.76 o 
   0 -13  11       57.78       53.30      6.37 o 
   1 -13  11       20.37       24.81      7.51 o 
   2 -13  11        1.67        2.75      7.16 o 
  -4 -12  11      166.35      197.44      6.34 o 
  -3 -12  11       85.72       86.88      5.92 o 
  -2 -12  11       98.57      103.96      6.10 o 
  -1 -12  11        4.92        7.30      5.65 o 
   0 -12  11      181.04      195.49      7.43 o 
   1 -12  11       90.28       87.14      6.78 o 
   2 -12  11       23.70       27.63      7.22 o 
   3 -12  11      293.33      303.32     12.91 o 
  -5 -11  11       36.00       29.33      4.51 o 
  -4 -11  11       21.20       24.63      3.69 o 
  -3 -11  11       67.18       83.22      4.24 o 
  -2 -11  11      122.45      121.47      4.77 o 
  -1 -11  11       80.67       79.82      4.60 o 
   0 -11  11      331.41      346.12      8.21 o 
   1 -11  11        3.26        5.22      5.74 o 
   2 -11  11      212.39      219.81     10.53 o 
   3 -11  11       93.77      105.55      8.84 o 
  -5 -10  11       61.96       61.85      4.71 o 
  -4 -10  11       21.81       25.00      3.46 o 
  -3 -10  11        2.10       -5.46      2.73 o 
  -2 -10  11        6.38        5.88      2.77 o 
  -1 -10  11      218.92      214.14      6.06 o 
   0 -10  11       37.64       35.60      4.34 o 
   1 -10  11       31.18       32.05      4.36 o 
   2 -10  11      159.49      162.83      8.16 o 
   3 -10  11       39.58       37.49      8.71 o 
   4 -10  11       67.25       41.61      9.78 o 
  -6  -9  11       96.04       84.61      4.94 o 
  -5  -9  11       25.25       25.97      3.78 o 
  -4  -9  11      555.02      553.66      8.75 o 
  -3  -9  11        1.42        2.21      2.53 o 
  -2  -9  11      236.93      231.79      4.84 o 
  -1  -9  11       42.25       41.27      3.44 o 
   0  -9  11       56.31       47.87      3.81 o 
   1  -9  11      104.60      121.70      5.99 o 
   2  -9  11      131.28      134.33      7.45 o 
   3  -9  11       14.69       -1.31     14.63 o 
   4  -9  11       57.27       38.55     19.54 o 
  -6  -8  11      131.08      130.22      5.31 o 
  -5  -8  11       10.64       10.02      3.18 o 
  -4  -8  11        3.33        0.79      2.70 o 
  -3  -8  11       70.99       72.53      3.83 o 
  -2  -8  11      357.29      374.13      6.01 o 
  -1  -8  11        0.49       -1.30      1.97 o 
   0  -8  11      282.12      279.75      9.50 o 
   1  -8  11      277.61      291.66      8.16 o 
   2  -8  11       94.08       85.95      6.27 o 
   3  -8  11        4.19       10.63      6.61 o 
   4  -8  11      237.33      245.93     19.03 o 
  -7  -7  11        0.36        3.01      3.62 o 
  -6  -7  11      223.75      231.96      6.25 o 
  -5  -7  11       84.42      101.44      4.49 o 
  -4  -7  11        1.16       -1.30      2.61 o 
  -3  -7  11      582.14      577.10      7.70 o 
  -2  -7  11       48.26       43.35      2.49 o 
  -1  -7  11       87.61       85.51      3.17 o 
   0  -7  11      527.89      522.93      8.33 o 
   1  -7  11     1002.11      932.02     16.53 o 
   2  -7  11      254.48      221.53      9.35 o 
   3  -7  11      551.23      546.64     15.82 o 
   4  -7  11       11.92       21.14      7.70 o 
  -7  -6  11        6.68        6.93      4.29 o 
  -6  -6  11      193.12      192.56      5.65 o 
  -5  -6  11        6.38        2.93      2.81 o 
  -4  -6  11      142.92      147.96      4.55 o 
  -3  -6  11      753.59      746.70      9.04 o 
  -2  -6  11      550.48      540.48      9.12 o 
  -1  -6  11      150.93      144.64      3.87 o 
   0  -6  11      259.38      242.83      5.52 o 
   1  -6  11      168.16      140.06      5.57 o 
   2  -6  11      353.12      336.84      8.84 o 
   3  -6  11       13.10       20.51      6.92 o 
   4  -6  11      107.71      110.72     10.88 o 
  -7  -5  11      204.60      199.76      6.77 o 
  -6  -5  11       51.38       51.51      3.72 o 
  -5  -5  11      185.04      167.18      4.94 o 
  -4  -5  11      745.26      713.12     10.35 o 
  -3  -5  11      329.08      319.63      5.98 o 
  -2  -5  11     1680.29     1639.20     15.46 o 
  -1  -5  11      518.59      500.75      6.62 o 
   0  -5  11        7.56        3.76      2.33 o 
   1  -5  11      556.24      535.48      8.96 o 
   2  -5  11      155.09      175.17      6.32 o 
   3  -5  11        1.46        1.05     11.25 o 
   4  -5  11       25.81       24.76      9.45 o 
  -7  -4  11      211.44      229.75      7.27 o 
  -6  -4  11        3.26        2.64      2.91 o 
  -5  -4  11      336.63      332.39      7.37 o 
  -4  -4  11      380.99      392.72      6.92 o 
  -3  -4  11       30.33       29.47      2.91 o 
  -2  -4  11      507.67      519.94      8.07 o 
  -1  -4  11      357.39      363.89      5.64 o 
   0  -4  11        5.54        0.42      2.66 o 
   1  -4  11      736.55      727.11     11.98 o 
   2  -4  11      483.58      469.81      9.56 o 
   3  -4  11      205.19      216.53     15.39 o 
   4  -4  11      209.62      215.13     13.33 o 
  -7  -3  11       27.24       32.32      5.06 o 
  -6  -3  11      540.34      517.42      8.96 o 
  -5  -3  11     1001.40      981.27     12.85 o 
  -4  -3  11       32.32       42.13      3.62 o 
  -3  -3  11     2069.56     2001.00     17.81 o 
  -2  -3  11      703.95      659.35      8.55 o 
  -1  -3  11      608.74      587.15      7.00 o 
   0  -3  11     1297.31     1235.19     12.45 o 
   1  -3  11       29.46       38.54      4.42 o 
   2  -3  11      127.33      113.59      5.71 o 
   3  -3  11      183.87      189.86      9.04 o 
   4  -3  11      121.17      121.39     11.61 o 
  -7  -2  11      610.49      603.27     13.11 o 
  -6  -2  11      267.16      256.86      6.45 o 
  -5  -2  11       18.30       21.87      3.49 o 
  -4  -2  11      352.81      358.43      7.33 o 
  -3  -2  11       48.76       51.58      3.54 o 
  -2  -2  11        5.41        5.04      2.66 o 
  -1  -2  11        5.25        3.86      2.42 o 
   0  -2  11      314.11      324.28      6.03 o 
   1  -2  11      399.37      379.19      8.56 o 
   2  -2  11      144.75      148.40     10.29 o 
   3  -2  11      688.00      695.90     19.82 o 
   4  -2  11       12.59        2.33      6.06 o 
  -7  -1  11        7.17        3.12      4.95 o 
  -6  -1  11      351.66      348.17      8.79 o 
  -5  -1  11       56.28       67.82      4.31 o 
  -4  -1  11      270.83      259.19      8.34 o 
  -3  -1  11      811.26      772.08     10.44 o 
  -2  -1  11       90.34       99.38      4.23 o 
  -1  -1  11      932.11      926.23     10.70 o 
   0  -1  11     1053.33     1054.50     14.07 o 
   1  -1  11      133.04      129.16      7.44 o 
   2  -1  11      374.32      382.85     10.02 o 
   3  -1  11      518.63      499.16     17.96 o 
   4  -1  11      110.05      115.59      9.16 o 
  -7   0  11      121.48      135.28      6.85 o 
  -6   0  11        4.22        4.49      4.35 o 
  -5   0  11      169.23      168.89      5.82 o 
  -4   0  11      527.70      518.10      9.08 o 
  -3   0  11      172.27      173.26      6.64 o 
  -2   0  11     1006.28      998.56     12.37 o 
  -1   0  11      722.77      714.18      8.84 o 
   0   0  11       12.13       12.39      4.04 o 
   1   0  11      597.49      593.74     12.24 o 
   2   0  11       97.89       85.99      6.39 o 
   3   0  11       73.52       63.66      8.48 o 
  -7   1  11      215.52      212.02      8.63 o 
  -6   1  11      126.39      133.00      9.86 o 
  -5   1  11      475.19      475.60      8.93 o 
  -4   1  11        6.96        6.86      3.79 o 
  -3   1  11       16.91       15.48      3.67 o 
  -2   1  11      494.76      526.89     17.36 o 
  -1   1  11      668.80      661.59      8.57 o 
   0   1  11      450.91      476.89      9.91 o 
   1   1  11      938.18      973.13     16.55 o 
   2   1  11        0.88       -5.16      4.76 o 
   3   1  11      174.14      182.40     11.14 o 
  -6   2  11      258.86      261.65      7.73 o 
  -5   2  11      491.09      449.98      9.45 o 
  -4   2  11        4.78       -1.11      2.94 o 
  -3   2  11      800.42      754.97     11.56 o 
  -2   2  11      192.16      193.27      5.96 o 
  -1   2  11       11.47        6.19      3.72 o 
   0   2  11      413.09      408.27      9.58 o 
   1   2  11      104.89      108.97      6.96 o 
   2   2  11       11.71        7.53      6.09 o 
  -6   3  11      393.82      387.28     10.53 o 
  -5   3  11        1.37        1.91      4.64 o 
  -4   3  11      177.77      187.40      7.72 o 
  -3   3  11      581.99      567.91     10.89 o 
  -2   3  11       11.47       15.80      4.21 o 
  -1   3  11      556.47      575.32     13.39 o 
   0   3  11      444.29      470.97     10.39 o 
   1   3  11       37.47       39.26      7.91 o 
  -5   4  11      283.31      282.53     12.54 o 
  -4   4  11      277.36      278.19      9.27 o 
  -3   4  11       26.44       31.80      5.64 o 
  -2   4  11       26.25       25.54      4.74 o 
  -1   4  11      544.52      547.01     18.31 o 
   0   4  11       46.51       47.64      7.40 o 
   1   4  11      195.64      215.05      9.95 o 
  -3   5  11      108.11      123.07      6.99 o 
  -2   5  11      581.78      638.90     11.45 o 
  -1   5  11       57.15       45.18      6.72 o 
  -2 -13  12        3.13       -1.39      4.53 o 
  -1 -13  12      186.76      224.96     11.49 o 
   0 -13  12       84.98       86.13      7.24 o 
   1 -13  12      273.12      336.48     21.92 o 
  -4 -12  12       40.35       37.08      4.51 o 
  -3 -12  12       24.37       19.71      4.50 o 
  -2 -12  12      130.97      145.81      5.82 o 
  -1 -12  12        0.31       -5.19      4.09 o 
   0 -12  12       38.13       32.62      7.01 o 
   1 -12  12       28.18       21.12      5.67 o 
   2 -12  12        4.31       -2.43      6.95 o 
  -4 -11  12       68.96       84.99      4.87 o 
  -3 -11  12       37.20       34.07      3.76 o 
  -2 -11  12        1.45       -1.78      3.28 o 
  -1 -11  12       14.44       12.44      4.07 o 
   0 -11  12      286.45      301.71      9.25 o 
   1 -11  12        4.96        3.82      4.15 o 
   2 -11  12      184.78      199.33     10.71 o 
  -5 -10  12        5.56        3.25      3.66 o 
  -4 -10  12      135.92      154.07      5.23 o 
  -3 -10  12      140.35      146.13      4.75 o 
  -2 -10  12        0.04        1.13      3.03 o 
  -1 -10  12       45.44       48.63      4.11 o 
   0 -10  12      237.14      231.88      8.26 o 
   1 -10  12       13.51       17.09      4.26 o 
   2 -10  12        5.98       -4.59      5.33 o 
   3 -10  12      121.56      124.19     12.00 o 
  -6  -9  12        2.11        1.36      3.81 o 
  -5  -9  12       13.78       13.73      3.88 o 
  -4  -9  12      180.72      192.64      5.30 o 
  -3  -9  12        0.65       -0.06      2.82 o 
  -2  -9  12      181.90      186.03      4.90 o 
  -1  -9  12       42.09       45.09      3.98 o 
   0  -9  12       40.19       54.11      5.85 o 
   1  -9  12      100.66      106.07     11.76 o 
   2  -9  12      249.56      241.30      9.56 o 
   3  -9  12        0.19       -8.74      6.98 o 
  -6  -8  12       45.71       53.39      4.43 o 
  -5  -8  12      228.59      228.98      6.30 o 
  -4  -8  12       89.97      105.87      6.70 o 
  -3  -8  12        0.97       -2.12      2.71 o 
  -2  -8  12      510.89      490.41      6.72 o 
  -1  -8  12      258.71      233.85      5.92 o 
   0  -8  12       39.06       52.80      6.12 o 
   1  -8  12      520.39      504.03     10.66 o 
   2  -8  12      132.22      135.35      9.43 o 
   3  -8  12       75.63       50.48     12.91 o 
  -6  -7  12       29.70       30.71      4.04 o 
  -5  -7  12      410.73      402.49      7.43 o 
  -4  -7  12       12.02       11.63      3.25 o 
  -3  -7  12      410.28      389.04      6.85 o 
  -2  -7  12     1136.86     1091.34     12.29 o 
  -1  -7  12      539.90      513.65      8.06 o 
   0  -7  12      331.83      317.69      9.53 o 
   1  -7  12      127.90      134.09      6.29 o 
   2  -7  12      136.48      126.15      9.35 o 
   3  -7  12      118.61      127.53     10.12 o 
   4  -7  12       88.13      110.59     11.74 o 
  -7  -6  12       91.90       97.69      5.22 o 
  -6  -6  12      391.89      392.50      7.12 o 
  -5  -6  12       60.77       58.26      4.15 o 
  -4  -6  12      365.37      367.36      7.30 o 
  -3  -6  12      251.49      245.10      6.95 o 
  -2  -6  12      260.23      284.70      6.87 o 
  -1  -6  12      839.60      829.48     10.67 o 
   0  -6  12       83.85      103.49      5.60 o 
   1  -6  12      141.92      145.35      5.79 o 
   2  -6  12      301.63      281.48      8.82 o 
   3  -6  12      138.09      156.72     20.07 o 
   4  -6  12       20.42       16.40     12.72 o 
  -7  -5  12      138.01      147.51      6.65 o 
  -6  -5  12      218.89      217.54      8.65 o 
  -5  -5  12        9.11        4.14      3.10 o 
  -4  -5  12      111.90      115.05      6.86 o 
  -3  -5  12      304.45      299.50      6.39 o 
  -2  -5  12       59.68       56.61      3.36 o 
  -1  -5  12      756.40      723.71      9.17 o 
   0  -5  12      207.94      202.27      7.11 o 
   1  -5  12       12.16        2.52      4.32 o 
   2  -5  12      511.00      484.66     13.06 o 
   3  -5  12      148.23      177.31     12.61 o 
   4  -5  12       39.20       53.59     10.70 o 
  -7  -4  12      479.87      491.38     11.08 o 
  -6  -4  12       95.95      109.45      5.45 o 
  -5  -4  12     1088.00     1048.95     13.87 o 
  -4  -4  12      800.93      790.01     10.55 o 
  -3  -4  12       46.87       45.81      3.33 o 
  -2  -4  12     1463.95     1426.70     14.06 o 
  -1  -4  12      168.28      185.67      4.57 o 
   0  -4  12       73.02       73.35      4.20 o 
   1  -4  12      175.48      192.08     11.04 o 
   2  -4  12      572.70      584.51     11.94 o 
   3  -4  12        3.70        1.30     18.26 o 
  -7  -3  12       27.59       19.33      5.55 o 
  -6  -3  12      231.46      226.14      6.94 o 
  -5  -3  12        9.11        9.08      3.56 o 
  -4  -3  12        6.75        4.63      3.21 o 
  -3  -3  12      155.67      151.11      5.98 o 
  -2  -3  12      317.46      305.46      6.59 o 
  -1  -3  12      559.86      508.61      7.22 o 
   0  -3  12      225.25      226.55      8.77 o 
   1  -3  12      434.44      420.44     10.31 o 
   2  -3  12       47.64       61.13      8.92 o 
   3  -3  12      122.86      131.51     10.13 o 
  -7  -2  12       38.82       38.67      5.93 o 
  -6  -2  12       33.85       36.49      4.70 o 
  -5  -2  12      209.08      201.49      6.41 o 
  -4  -2  12      130.01      145.81      5.55 o 
  -3  -2  12      420.48      401.33      7.59 o 
  -2  -2  12      444.54      444.20      7.87 o 
  -1  -2  12        4.40        4.82      2.78 o 
   0  -2  12      456.62      475.69      9.66 o 
   1  -2  12      229.29      235.25      9.66 o 
   2  -2  12        2.18       -9.34      4.88 o 
   3  -2  12      247.09      244.24     13.22 o 
  -6  -1  12      519.54      502.40      9.67 o 
  -5  -1  12       15.66       12.66      3.80 o 
  -4  -1  12      329.78      314.58      9.03 o 
  -3  -1  12      536.00      528.42      8.70 o 
  -2  -1  12       22.84       17.91      3.61 o 
  -1  -1  12      409.92      399.21      6.98 o 
   0  -1  12      750.42      737.22     12.40 o 
   1  -1  12       13.20       14.32      5.05 o 
   2  -1  12      340.90      329.56     10.76 o 
   3  -1  12       72.35       83.32      9.10 o 
  -6   0  12       91.89      102.55      5.26 o 
  -5   0  12       10.80        8.16      3.85 o 
  -4   0  12      666.75      662.61     10.83 o 
  -3   0  12      206.64      215.12      7.32 o 
  -2   0  12      281.61      273.49      7.16 o 
  -1   0  12      421.21      434.03      7.48 o 
   0   0  12      193.57      218.17      7.54 o 
   1   0  12      165.88      185.13      8.04 o 
   2   0  12      521.76      548.91     13.46 o 
  -6   1  12       28.22       24.94      4.56 o 
  -5   1  12      333.51      321.77      8.62 o 
  -4   1  12      187.25      175.36      6.38 o 
  -3   1  12       10.57        4.97      3.88 o 
  -2   1  12      474.22      455.02      9.05 o 
  -1   1  12       42.89       44.78      5.75 o 
   0   1  12        1.04        6.10      4.66 o 
   1   1  12      298.16      291.99     12.83 o 
   2   1  12       12.27       10.30      7.44 o 
  -5   2  12      714.62      686.98     13.65 o 
  -4   2  12       24.79       19.41      4.68 o 
  -3   2  12      274.26      276.32      7.71 o 
  -2   2  12      672.11      679.86     11.40 o 
  -1   2  12        0.27       -0.96      5.04 o 
   0   2  12      422.06      437.14     10.26 o 
   1   2  12      858.09      895.32     27.53 o 
  -4   3  12      132.74      117.72      7.19 o 
  -3   3  12      515.98      515.49     10.24 o 
  -2   3  12       55.72       62.83      6.51 o 
  -1   3  12      155.21      162.70      8.44 o 
   0   3  12      136.97      131.47      8.31 o 
  -3   4  12       54.68       51.01      5.50 o 
  -2   4  12       93.08       95.10      7.70 o 
  -3 -12  13      252.56      274.22     11.26 o 
  -2 -12  13       90.98      112.70      7.43 o 
  -1 -12  13        5.82        4.10      4.49 o 
   0 -12  13      234.10      240.54     11.36 o 
   1 -12  13       48.76       55.61      6.69 o 
  -4 -11  13       98.47      108.38      5.44 o 
  -3 -11  13      248.35      267.95      8.12 o 
  -2 -11  13       28.11       19.57      3.92 o 
  -1 -11  13        0.93       -2.29      4.11 o 
   0 -11  13        4.88        7.25      5.14 o 
   1 -11  13      180.83      169.47      7.17 o 
   2 -11  13       53.60       73.08      8.73 o 
  -5 -10  13        6.55        5.89      3.94 o 
  -4 -10  13        2.38        0.58      4.04 o 
  -3 -10  13      132.02      138.79      5.36 o 
  -2 -10  13       23.21       18.45      3.73 o 
  -1 -10  13      131.74      146.72      5.76 o 
   0 -10  13      109.27      101.39      6.58 o 
   1 -10  13        7.20        1.83      4.39 o 
   2 -10  13      141.60      138.78     10.51 o 
  -5  -9  13        4.29       -6.02      3.60 o 
  -4  -9  13      215.10      235.11      6.62 o 
  -3  -9  13      520.75      490.56      9.53 o 
  -2  -9  13       52.12       54.68      4.82 o 
  -1  -9  13      449.14      455.98      8.71 o 
   0  -9  13      217.24      225.11      8.18 o 
   1  -9  13       63.59       63.45      5.78 o 
   2  -9  13      279.44      294.52     15.50 o 
  -6  -8  13       97.93      109.44      5.47 o 
  -5  -8  13      115.25      134.33      5.92 o 
  -4  -8  13      283.91      274.15      6.90 o 
  -3  -8  13       36.85       32.87      3.58 o 
  -2  -8  13      378.24      359.95      6.83 o 
  -1  -8  13      297.27      281.99      7.09 o 
   0  -8  13        4.27       -4.47      4.63 o 
   1  -8  13      206.08      206.52      7.89 o 
   2  -8  13      172.95      194.61     13.09 o 
   3  -8  13        0.09       -1.84      9.06 o 
  -6  -7  13      171.89      169.14      6.46 o 
  -5  -7  13      260.06      259.86      7.36 o 
  -4  -7  13       13.57       17.04      3.57 o 
  -3  -7  13      110.44      120.17      4.66 o 
  -2  -7  13       42.27       47.32      3.49 o 
  -1  -7  13       93.80      113.36      4.99 o 
   0  -7  13      109.86      126.50     11.97 o 
   1  -7  13      137.25      147.32      8.03 o 
   2  -7  13       65.39       60.78      9.85 o 
   3  -7  13      108.84      100.48     11.95 o 
  -6  -6  13        4.93        9.65      3.66 o 
  -5  -6  13      473.93      462.41      9.04 o 
  -4  -6  13        9.64        6.65      3.51 o 
  -3  -6  13      349.37      336.13      7.14 o 
  -2  -6  13      240.24      231.83      6.13 o 
  -1  -6  13        0.98       -2.78      2.97 o 
   0  -6  13      280.05      282.21      9.76 o 
   1  -6  13       79.96       86.12      7.20 o 
   2  -6  13       60.06       53.64      7.03 o 
   3  -6  13      413.40      417.58     47.83 o 
  -6  -5  13      186.04      200.25      6.75 o 
  -5  -5  13        3.99        2.82      3.43 o 
  -4  -5  13      328.68      317.01      7.01 o 
  -3  -5  13       38.28       44.86      3.60 o 
  -2  -5  13      392.22      374.64      7.44 o 
  -1  -5  13      477.66      464.68     14.59 o 
   0  -5  13      779.95      757.20     15.16 o 
   1  -5  13       37.04       38.28      6.20 o 
   2  -5  13      259.03      256.37     10.80 o 
   3  -5  13       82.90       84.26     11.53 o 
  -6  -4  13       17.97       14.27      4.31 o 
  -5  -4  13        1.47       -5.71      3.68 o 
  -4  -4  13      268.54      255.56      9.89 o 
  -3  -4  13       44.57       41.61      3.59 o 
  -2  -4  13       17.59       17.25      3.20 o 
  -1  -4  13      401.88      411.15      7.38 o 
   0  -4  13       46.19       47.02      6.16 o 
   1  -4  13       89.85      114.79      7.68 o 
   2  -4  13      247.73      256.16      9.59 o 
   3  -4  13        1.56        3.15      9.16 o 
  -6  -3  13       74.19       77.99      5.39 o 
  -5  -3  13      149.67      156.72      6.41 o 
  -4  -3  13      426.72      433.74      8.83 o 
  -3  -3  13       13.75       10.86      3.43 o 
  -2  -3  13      239.16      258.58     10.05 o 
  -1  -3  13      383.85      376.47      7.97 o 
   0  -3  13       80.74       83.47      6.86 o 
   1  -3  13      202.91      188.67     12.55 o 
   2  -3  13       20.00       23.05      6.17 o 
  -6  -2  13       49.13       45.46      5.01 o 
  -5  -2  13      425.27      397.93     10.05 o 
  -4  -2  13       39.86       26.85      4.19 o 
  -3  -2  13      261.15      252.45      6.81 o 
  -2  -2  13      446.67      432.63      8.62 o 
  -1  -2  13       16.65       10.95      3.64 o 
   0  -2  13      220.71      217.57      7.64 o 
   1  -2  13      369.54      395.16     13.30 o 
   2  -2  13        0.83      -10.36      6.16 o 
  -6  -1  13      427.05      421.66      9.56 o 
  -5  -1  13      141.91      156.31      6.32 o 
  -4  -1  13      193.51      199.26      6.75 o 
  -3  -1  13      560.76      547.21      9.37 o 
  -2  -1  13      104.92      120.84      5.56 o 
  -1  -1  13      227.86      234.18      6.77 o 
   0  -1  13      448.90      456.63     12.13 o 
   1  -1  13       27.10       13.23      7.14 o 
   2  -1  13       65.83       77.25     14.41 o 
  -5   0  13       10.49        3.68      4.27 o 
  -4   0  13      266.51      251.81      8.16 o 
  -3   0  13      190.73      186.08      8.28 o 
  -2   0  13       19.06       15.66      4.21 o 
  -1   0  13      266.00      255.80      9.35 o 
   0   0  13      204.91      217.51      9.41 o 
   1   0  13        3.10       -3.70      7.14 o 
  -5   1  13      213.00      225.14     10.42 o 
  -4   1  13      647.97      639.07     11.30 o 
  -3   1  13       39.99       33.41      4.48 o 
  -2   1  13      518.68      545.00      9.71 o 
  -1   1  13      796.28      784.38     16.89 o 
   0   1  13       52.13       69.92     10.93 o 
  -4   2  13      265.45      238.60      8.37 o 
  -3   2  13      223.87      223.77      7.14 o 
  -2   2  13      211.15      212.02      7.91 o 
  -1   2  13        7.71        8.94      6.39 o 
  -3 -11  14        1.41       -5.17      4.76 o 
  -2 -11  14      134.05      145.80      7.88 o 
  -1 -11  14       89.60      100.31      7.67 o 
   0 -11  14      129.97      162.78      8.78 o 
  -4 -10  14       11.00       12.81      4.14 o 
  -3 -10  14      199.32      223.43      8.45 o 
  -2 -10  14      183.05      179.13      7.59 o 
  -1 -10  14       11.03       -4.28     10.74 o 
   0 -10  14       77.39       83.05      7.29 o 
   1 -10  14       76.93       78.08      7.98 o 
  -4  -9  14       50.41       39.99      4.45 o 
  -3  -9  14       95.45      104.36      5.11 o 
  -2  -9  14       44.55       55.30      5.48 o 
  -1  -9  14      174.19      173.42     13.83 o 
   0  -9  14      103.63      112.25      7.59 o 
   1  -9  14       15.09        7.05      6.20 o 
  -5  -8  14      104.23      113.24      6.98 o 
  -4  -8  14       80.76       92.40      5.07 o 
  -3  -8  14        1.18       -2.93      3.33 o 
  -2  -8  14       39.82       55.82      5.88 o 
  -1  -8  14      190.00      216.22      7.46 o 
   0  -8  14        8.59       11.48      6.01 o 
   1  -8  14        3.53        4.88      8.07 o 
   2  -8  14      107.61      118.13     12.30 o 
  -5  -7  14       59.73       58.49      5.07 o 
  -4  -7  14       85.59       83.99      5.23 o 
  -3  -7  14       17.75        8.99      3.59 o 
  -2  -7  14       60.38       65.07      4.77 o 
  -1  -7  14      398.16      408.81      9.46 o 
   0  -7  14        0.49       -2.69      6.10 o 
   1  -7  14      392.13      389.07     15.98 o 
   2  -7  14       50.75       67.15     15.18 o 
  -5  -6  14       86.32      102.35      5.32 o 
  -4  -6  14       34.34       35.29      4.28 o 
  -3  -6  14      190.18      197.23      7.51 o 
  -2  -6  14      114.34      107.41      5.00 o 
  -1  -6  14       62.00       63.80      5.70 o 
   0  -6  14      165.81      181.99      8.28 o 
   1  -6  14      207.47      220.78     13.10 o 
   2  -6  14        0.34      -17.02      8.51 o 
  -5  -5  14       11.65       12.15      4.51 o 
  -4  -5  14       59.07       64.15      4.77 o 
  -3  -5  14      700.15      710.68     10.46 o 
  -2  -5  14       66.49       69.86      4.23 o 
  -1  -5  14       58.78       67.69      5.31 o 
   0  -5  14      381.16      361.95     12.71 o 
   1  -5  14       12.50        9.57      7.16 o 
   2  -5  14       43.92       35.24     10.21 o 
  -5  -4  14       56.88       61.12      5.39 o 
  -4  -4  14      167.30      176.64      6.94 o 
  -3  -4  14      691.53      657.68     12.54 o 
  -2  -4  14      166.58      167.54      5.90 o 
  -1  -4  14       91.53       91.29      5.67 o 
   0  -4  14      296.61      292.96     11.82 o 
   1  -4  14       85.13       87.38      8.56 o 
  -5  -3  14       76.53       76.93      5.80 o 
  -4  -3  14      222.38      216.83      7.57 o 
  -3  -3  14       19.02       16.98      4.16 o 
  -2  -3  14      104.90      111.66      5.84 o 
  -1  -3  14      205.81      181.09      7.16 o 
   0  -3  14       91.90       98.96      8.49 o 
   1  -3  14      209.16      186.29     13.69 o 
  -5  -2  14      573.95      593.80     11.55 o 
  -4  -2  14      348.04      359.30      9.20 o 
  -3  -2  14      532.41      554.16     10.95 o 
  -2  -2  14      403.73      383.35      9.12 o 
  -1  -2  14       32.83       20.50      6.02 o 
   0  -2  14       15.00        6.36      6.78 o 
   1  -2  14      500.67      479.62     15.18 o 
  -5  -1  14      121.62      121.42      6.72 o 
  -4  -1  14       59.10       66.51      5.80 o 
  -3  -1  14      182.18      174.52      6.70 o 
  -2  -1  14      591.57      594.63     16.50 o 
  -1  -1  14        1.22        0.65      5.89 o 
   0  -1  14      534.42      590.73     14.09 o 
  -4   0  14      440.24      459.33     10.62 o 
  -3   0  14      531.49      540.23     10.48 o 
  -2   0  14        7.27        7.91      4.89 o 
  -1   0  14      290.78      318.19     11.67 o 
  -2 -10  15      237.85      229.21      8.75 o 
  -1 -10  15        1.36        0.62      6.12 o 
  -3  -9  15       10.18        9.36      5.07 o 
  -2  -9  15        1.02       -7.99      7.83 o 
  -1  -9  15       18.10       18.43      6.11 o 
   0  -9  15      230.58      242.45     10.29 o 
  -4  -8  15       82.11       83.77      5.29 o 
  -3  -8  15      123.75      133.09      6.78 o 
  -2  -8  15        3.21        8.27      7.20 o 
  -1  -8  15      207.74      230.23      8.50 o 
   0  -8  15       53.35       43.63      9.45 o 
  -4  -7  15      279.03      285.62      7.61 o 
  -3  -7  15        1.02       -7.57      3.79 o 
  -2  -7  15       97.33       87.45      7.35 o 
  -1  -7  15      179.63      182.58      7.87 o 
   0  -7  15        0.19        3.44      8.54 o 
  -4  -6  15      128.47      127.34      6.03 o 
  -3  -6  15      183.16      196.99      7.12 o 
  -2  -6  15      438.78      413.29     12.76 o 
  -1  -6  15        7.96        5.85      4.55 o 
   0  -6  15      123.44      142.60      9.83 o 
  -4  -5  15        0.64       -2.30      4.40 o 
  -3  -5  15       62.40       71.05      5.36 o 
  -2  -5  15      304.69      295.57      8.70 o 
  -1  -5  15       14.58       15.23      4.74 o 
   0  -5  15       70.90       58.23      8.38 o 
  -4  -4  15       85.88       74.31      5.93 o 
  -3  -4  15      222.38      214.24      8.00 o 
  -2  -4  15        0.64       -4.62      4.82 o 
  -1  -4  15       45.57       24.43      9.26 o 
   0  -4  15       61.25       85.92      8.85 o 
  -4  -3  15      107.92      114.05      8.25 o 
  -3  -3  15      763.03      753.93     18.90 o 
  -2  -3  15      106.99       81.25      7.43 o 
  -1  -3  15      578.42      549.11     16.45 o 
  -3  -2  15      159.46      170.75      6.98 o 
  -2  -2  15      479.86      492.73     13.31 o 
  -1  -2  15      143.02      139.24      8.99 o 
                                                 
